# Supplementary material for: Sox9 and Sox8 protect the adult testis from male-to-female genetic reprogramming and complete degeneration
Source: eLife. 2016 Jun 21;5:e15635. doi: 10.7554/eLife.15635 (PMC4945155; doi:10.7554/eLife.15635)
Supplement: Figure 2—source data 1. — DOI: http://dx.doi.org/10.7554/eLife.15635.013 [file elife-15635-fig2-data1.zip]

Archive with 1 entries (1 files):
- diff_genes.csv
