# Supplementary material for: Sox9 and Sox8 protect the adult testis from male-to-female genetic reprogramming and complete degeneration
Source: eLife. 2016 Jun 21;5:e15635. doi: 10.7554/eLife.15635 (PMC4945155; doi:10.7554/eLife.15635)
Supplement: Figure 2—source data 1. — DOI: http://dx.doi.org/10.7554/eLife.15635.013 [file elife-15635-fig2-data1.zip › diff_genes.csv]

gene_id	sample_1	sample_2	status	value_1	value_2	log2_fold_change	test_stat	p_value	q_value	significant
0610009L18Rik	Wt1_CRE	Sox9_CRE	OK	11.7401	26.8011	1.19084	1.62122	0.00465	0.0110638	yes
1110004E09Rik	Wt1_CRE	Sox9_CRE	OK	22.2043	50.068	1.17305	2.02893	5e-04	0.00149177	yes
1110017D15Rik	Wt1_CRE	Sox9_CRE	OK	2.88108	25.1951	3.12846	2.30174	5e-05	0.000181042	yes
1500015A07Rik	Wt1_CRE	Sox9_CRE	OK	3.58386	1.57994	-1.18165	-1.53399	0.01065	0.0232357	yes
1600014K23Rik	Wt1_CRE	Sox9_CRE	OK	0.16504	2.27358	3.78407	2.53223	0.0123	0.0264077	yes
1700001C02Rik	Wt1_CRE	Sox9_CRE	OK	0.756873	6.09054	3.00845	2.46892	4e-04	0.00122013	yes
1700001F09Rik	Wt1_CRE	Sox9_CRE	OK	0.264188	3.22593	3.61008	2.74822	0.00125	0.00340738	yes
1700001J03Rik	Wt1_CRE	Sox9_CRE	OK	1.63908	29.1617	4.15312	4.29422	5e-05	0.000181042	yes
1700001J11Rik	Wt1_CRE	Sox9_CRE	OK	0.446261	5.52353	3.62963	3.28395	1e-04	0.000344485	yes
1700001K19Rik	Wt1_CRE	Sox9_CRE	OK	1.46423	8.4558	2.5298	2.33872	6e-04	0.00175946	yes
1700001L05Rik	Wt1_CRE	Sox9_CRE	OK	1.61139	7.06655	2.1327	3.20432	5e-05	0.000181042	yes
1700001L19Rik	Wt1_CRE	Sox9_CRE	OK	0.251821	1.97913	2.9744	2.91405	5e-05	0.000181042	yes
1700001O22Rik	Wt1_CRE	Sox9_CRE	OK	5.46104	16.3938	1.5859	2.08037	0.00075	0.00215138	yes
1700001P01Rik	Wt1_CRE	Sox9_CRE	OK	0.806784	13.0894	4.02007	3.57998	5e-05	0.000181042	yes
1700003E16Rik	Wt1_CRE	Sox9_CRE	OK	3.40321	40.1852	3.5617	4.4281	5e-05	0.000181042	yes
1700003H04Rik	Wt1_CRE	Sox9_CRE	OK	0.29928	3.61183	3.59316	2.56012	0.00275	0.0069053	yes
1700003M02Rik	Wt1_CRE	Sox9_CRE	OK	0.929525	13.2842	3.83708	3.96771	5e-05	0.000181042	yes
1700006A11Rik	Wt1_CRE	Sox9_CRE	OK	0.107718	1.24194	3.52727	2.32444	0.00195	0.00507459	yes
1700007K09Rik	Wt1_CRE	Sox9_CRE	OK	0.366122	7.43344	4.34363	3.50304	0.0014	0.00377084	yes
1700008K24Rik	Wt1_CRE	Sox9_CRE	OK	7.25501	95.7563	3.72232	4.31812	5e-05	0.000181042	yes
1700008O03Rik	Wt1_CRE	Sox9_CRE	OK	1.68343	5.39149	1.67928	1.67766	0.00595	0.0138114	yes
1700009N14Rik	Wt1_CRE	Sox9_CRE	OK	1.97012	18.3942	3.2229	3.56988	5e-05	0.000181042	yes
1700010B08Rik	Wt1_CRE	Sox9_CRE	OK	2.05589	24.6428	3.58333	3.77238	5e-05	0.000181042	yes
1700010I14Rik	Wt1_CRE	Sox9_CRE	OK	1.94518	15.7188	3.01451	3.95722	5e-05	0.000181042	yes
1700011E24Rik	Wt1_CRE	Sox9_CRE	OK	2.78636	42.5599	3.93304	4.00322	5e-05	0.000181042	yes
1700011L22Rik	Wt1_CRE	Sox9_CRE	OK	0.83254	9.01243	3.43632	2.77904	0.00065	0.00189034	yes
1700012A03Rik	Wt1_CRE	Sox9_CRE	OK	1.64447	8.07122	2.29517	2.1894	0.001	0.00278773	yes
1700012B07Rik	Wt1_CRE	Sox9_CRE	OK	0.633394	5.78447	3.19101	2.47735	6e-04	0.00175946	yes
1700012B09Rik	Wt1_CRE	Sox9_CRE	OK	0.41882	4.2808	3.35348	2.36404	0.0038	0.00922426	yes
1700012P22Rik	Wt1_CRE	Sox9_CRE	OK	0.135515	1.75332	3.69356	2.20528	0.0218	0.0439075	yes
1700013D24Rik	Wt1_CRE	Sox9_CRE	OK	0.399326	4.44604	3.47688	2.54191	0.00385	0.00933446	yes
1700013F07Rik	Wt1_CRE	Sox9_CRE	OK	0.905277	8.77678	3.27726	2.6298	0.0013	0.0035278	yes
1700013G24Rik	Wt1_CRE	Sox9_CRE	OK	2.61273	30.5156	3.54591	3.81454	5e-05	0.000181042	yes
1700015E13Rik	Wt1_CRE	Sox9_CRE	OK	1.31627	24.3005	4.20645	4.0962	5e-05	0.000181042	yes
1700015F17Rik	Wt1_CRE	Sox9_CRE	OK	0.48805	4.37173	3.1631	2.46344	0.0048	0.0113875	yes
1700016H13Rik	Wt1_CRE	Sox9_CRE	OK	1.11665	6.63132	2.57011	2.18682	0.00085	0.00240625	yes
1700016K19Rik	Wt1_CRE	Sox9_CRE	OK	1.49419	14.8039	3.30854	3.20429	5e-05	0.000181042	yes
1700017D01Rik	Wt1_CRE	Sox9_CRE	OK	0.25005	1.86555	2.89932	2.24937	0.00505	0.0119221	yes
1700018A04Rik	Wt1_CRE	Sox9_CRE	OK	0.131486	2.25224	4.09838	2.52797	0.024	0.0478427	yes
1700018B08Rik	Wt1_CRE	Sox9_CRE	OK	1.26044	14.0284	3.47634	3.35747	5e-05	0.000181042	yes
1700018B24Rik	Wt1_CRE	Sox9_CRE	OK	0.480498	2.59199	2.43145	3.05342	5e-05	0.000181042	yes
1700018C11Rik	Wt1_CRE	Sox9_CRE	OK	1.51921	10.2309	2.75154	2.19657	0.0021	0.00542407	yes
1700018F24Rik	Wt1_CRE	Sox9_CRE	OK	0.461788	5.8603	3.66567	2.94829	0.00025	0.000795966	yes
1700019A02Rik	Wt1_CRE	Sox9_CRE	OK	0.611806	3.45913	2.49927	1.98266	0.0075	0.0169913	yes
1700019B03Rik	Wt1_CRE	Sox9_CRE	OK	0.28059	1.33282	2.24794	1.96776	0.0015	0.00400973	yes
1700019D03Rik	Wt1_CRE	Sox9_CRE	OK	0.938752	6.63959	2.82228	2.53533	3e-04	0.000939595	yes
1700019M22Rik	Wt1_CRE	Sox9_CRE	OK	0.824912	3.82686	2.21385	1.85503	0.0054	0.0126635	yes
1700019N19Rik	Wt1_CRE	Sox9_CRE	OK	1.79945	20.2388	3.49149	3.52702	5e-05	0.000181042	yes
1700019O17Rik	Wt1_CRE	Sox9_CRE	OK	0.171456	1.34451	2.97117	2.36379	0.00105	0.00291228	yes
1700020L24Rik	Wt1_CRE	Sox9_CRE	OK	2.80246	14.2098	2.34212	2.45227	2e-04	0.000649853	yes
1700020N01Rik	Wt1_CRE	Sox9_CRE	OK	1.76273	12.7634	2.85613	3.3135	5e-05	0.000181042	yes
1700020N18Rik	Wt1_CRE	Sox9_CRE	OK	0.752284	13.3394	4.14827	3.42477	0.00035	0.0010818	yes
1700021F07Rik	Wt1_CRE	Sox9_CRE	OK	2.02943	25.4998	3.65134	3.79307	5e-05	0.000181042	yes
1700022A21Rik	Wt1_CRE	Sox9_CRE	OK	0.515473	4.64876	3.17288	2.90968	5e-05	0.000181042	yes
1700023F06Rik	Wt1_CRE	Sox9_CRE	OK	1.17541	13.483	3.51991	3.19303	5e-05	0.000181042	yes
1700023L04Rik	Wt1_CRE	Sox9_CRE	OK	1.20842	3.91874	1.69726	1.60349	0.0092	0.0204011	yes
1700024G13Rik	Wt1_CRE	Sox9_CRE	OK	0.81394	6.28043	2.94787	1.97637	0.0116	0.0250684	yes
1700025F22Rik	Wt1_CRE	Sox9_CRE	OK	0.246947	2.02068	3.03257	1.97061	0.01505	0.0315877	yes
1700026D08Rik	Wt1_CRE	Sox9_CRE	OK	1.28574	5.30113	2.0437	2.17057	0.00085	0.00240625	yes
1700026D11Rik	Wt1_CRE	Sox9_CRE	OK	0.145443	2.1218	3.86676	2.74851	0.0061	0.0141232	yes
1700026L06Rik	Wt1_CRE	Sox9_CRE	OK	3.16493	30.3375	3.26086	3.51623	5e-05	0.000181042	yes
1700028I16Rik	Wt1_CRE	Sox9_CRE	OK	0.525667	4.08458	2.95797	2.77858	5e-05	0.000181042	yes
1700028J19Rik	Wt1_CRE	Sox9_CRE	OK	5.27915	48.9778	3.21375	4.37917	5e-05	0.000181042	yes
1700028P14Rik	Wt1_CRE	Sox9_CRE	OK	0.586226	10.8326	4.20778	3.53955	0.00015	0.000499697	yes
1700029F12Rik	Wt1_CRE	Sox9_CRE	OK	3.07775	32.0106	3.37861	3.69056	5e-05	0.000181042	yes
1700029H14Rik	Wt1_CRE	Sox9_CRE	OK	1.07988	9.34715	3.11366	3.0277	5e-05	0.000181042	yes
1700029I15Rik	Wt1_CRE	Sox9_CRE	OK	0.449533	6.31774	3.81291	2.3421	0.0113	0.0244961	yes
1700029J07Rik	Wt1_CRE	Sox9_CRE	OK	0.421824	1.11088	1.39699	1.5141	0.01325	0.0282004	yes
1700029M20Rik	Wt1_CRE	Sox9_CRE	OK	1.48515	23.8259	4.00385	5.18662	5e-05	0.000181042	yes
1700029P11Rik	Wt1_CRE	Sox9_CRE	OK	2.25804	25.5837	3.50209	4.1192	5e-05	0.000181042	yes
1700030C10Rik	Wt1_CRE	Sox9_CRE	OK	12.1518	0.335461	-5.17889	-5.18241	5e-05	0.000181042	yes
1700030F18Rik	Wt1_CRE	Sox9_CRE	OK	0.39215	2.41515	2.62264	1.81046	0.0146	0.0307382	yes
1700030J22Rik	Wt1_CRE	Sox9_CRE	OK	0.988581	8.92475	3.17438	3.97262	5e-05	0.000181042	yes
1700031M16Rik	Wt1_CRE	Sox9_CRE	OK	0.186984	0.986882	2.39996	1.66616	0.0194	0.0395919	yes
1700034E13Rik	Wt1_CRE	Sox9_CRE	OK	0.995703	3.83791	1.94653	1.61821	0.0119	0.0256449	yes
1700034O15Rik	Wt1_CRE	Sox9_CRE	OK	1.36512	20.4687	3.90632	3.34314	5e-05	0.000181042	yes
1700037C18Rik	Wt1_CRE	Sox9_CRE	OK	4.12141	18.0312	2.12929	2.81442	5e-05	0.000181042	yes
1700039E15Rik	Wt1_CRE	Sox9_CRE	OK	1.26082	14.6078	3.53431	3.82359	5e-05	0.000181042	yes
1700040L02Rik	Wt1_CRE	Sox9_CRE	OK	1.83262	10.6683	2.54136	2.99964	5e-05	0.000181042	yes
1700041C23Rik	Wt1_CRE	Sox9_CRE	OK	0.575931	6.87925	3.57828	2.75241	0.00815	0.0183063	yes
1700042G07Rik	Wt1_CRE	Sox9_CRE	OK	3.69834	15.0016	2.02017	1.76023	0.00355	0.0086784	yes
1700042G15Rik	Wt1_CRE	Sox9_CRE	OK	0.29937	4.19653	3.80919	3.85225	5e-05	0.000181042	yes
1700049L16Rik	Wt1_CRE	Sox9_CRE	OK	0.398314	5.40843	3.76323	2.85593	0.0011	0.00303574	yes
1700051A21Rik	Wt1_CRE	Sox9_CRE	OK	0.470235	6.66656	3.82549	3.52356	0.00015	0.000499697	yes
1700052N19Rik	Wt1_CRE	Sox9_CRE	OK	7.78409	15.602	1.00313	1.72188	0.0035	0.00857061	yes
1700054O13Rik	Wt1_CRE	Sox9_CRE	OK	0.809885	7.52902	3.21667	2.38467	0.0014	0.00377084	yes
1700056E22Rik	Wt1_CRE	Sox9_CRE	OK	3.38044	11.3515	1.7476	1.96048	0.0018	0.00472152	yes
1700061F12Rik	Wt1_CRE	Sox9_CRE	OK	0.176472	1.46127	3.04971	2.0953	0.0097	0.0214016	yes
1700061G19Rik	Wt1_CRE	Sox9_CRE	OK	0.302889	5.37452	4.14927	4.0083	5e-05	0.000181042	yes
1700064M15Rik	Wt1_CRE	Sox9_CRE	OK	0.322694	3.67896	3.51106	2.57312	0.002	0.00519121	yes
1700065I16Rik	Wt1_CRE	Sox9_CRE	OK	0.415504	4.42825	3.4138	2.4084	0.0031	0.00768798	yes
1700067K01Rik	Wt1_CRE	Sox9_CRE	OK	1.68911	6.10572	1.8539	1.96372	0.00195	0.00507459	yes
1700067P10Rik	Wt1_CRE	Sox9_CRE	OK	0.429237	10.3982	4.59842	3.89863	5e-05	0.000181042	yes
1700074P13Rik	Wt1_CRE	Sox9_CRE	OK	0.318617	1.62681	2.35215	1.99268	0.0103	0.0225761	yes
1700080E11Rik	Wt1_CRE	Sox9_CRE	OK	1.11434	5.43672	2.28655	2.01726	0.00125	0.00340738	yes
1700080O16Rik	Wt1_CRE	Sox9_CRE	OK	0.431702	1.22704	1.50708	1.40109	0.0189	0.0386783	yes
1700086L19Rik	Wt1_CRE	Sox9_CRE	OK	0.732932	7.28799	3.31377	2.99499	5e-05	0.000181042	yes
1700092M07Rik	Wt1_CRE	Sox9_CRE	OK	1.91649	11.0609	2.52893	2.09043	0.00145	0.00388955	yes
1700097N02Rik	Wt1_CRE	Sox9_CRE	OK	0.513842	3.89934	2.92383	2.47209	0.00035	0.0010818	yes
1700101O22Rik	Wt1_CRE	Sox9_CRE	OK	0.624835	10.1583	4.02304	2.6772	0.0089	0.0198053	yes
1700102P08Rik	Wt1_CRE	Sox9_CRE	OK	1.6172	16.7764	3.37486	3.99785	5e-05	0.000181042	yes
1700106J16Rik	Wt1_CRE	Sox9_CRE	OK	0.222675	2.85131	3.67861	2.91527	8e-04	0.00227968	yes
1700109G14Rik	Wt1_CRE	Sox9_CRE	OK	0.208104	1.48457	2.83467	1.96282	0.00885	0.0197065	yes
1700113H08Rik	Wt1_CRE	Sox9_CRE	OK	1.38912	5.29372	1.93011	2.26561	5e-04	0.00149177	yes
1700123I01Rik	Wt1_CRE	Sox9_CRE	OK	0.717189	2.28601	1.67241	1.66706	0.0068	0.0155661	yes
1700123L14Rik	Wt1_CRE	Sox9_CRE	OK	2.6434	35.3784	3.7424	4.32561	5e-05	0.000181042	yes
1700125G22Rik	Wt1_CRE	Sox9_CRE	OK	0.194574	1.35615	2.80113	2.08868	0.0065	0.0149534	yes
1700125H20Rik	Wt1_CRE	Sox9_CRE	OK	2.44275	6.40494	1.39068	1.68639	0.00355	0.0086784	yes
1700129C05Rik	Wt1_CRE	Sox9_CRE	OK	0.678489	3.85905	2.50785	2.16453	0.0047	0.0111729	yes
1810010D01Rik	Wt1_CRE	Sox9_CRE	OK	0.223898	1.32377	2.56374	1.84199	0.014	0.0296225	yes
2410018L13Rik	Wt1_CRE	Sox9_CRE	OK	3.25225	1.25665	-1.37186	-1.53424	0.01115	0.0242034	yes
2610020H08Rik	Wt1_CRE	Sox9_CRE	OK	2.79038	11.3644	2.02598	2.69683	5e-05	0.000181042	yes
2610035D17Rik	Wt1_CRE	Sox9_CRE	OK	1.35716	3.93879	1.53716	1.79062	0.0028	0.0070197	yes
2610203C20Rik	Wt1_CRE	Sox9_CRE	OK	0.58392	0.186148	-1.64932	-1.36044	0.01175	0.0253538	yes
2610318N02Rik	Wt1_CRE	Sox9_CRE	OK	4.57249	30.664	2.7455	3.39881	5e-05	0.000181042	yes
2610507I01Rik	Wt1_CRE	Sox9_CRE	OK	4.41815	9.76686	1.14445	1.74928	0.00375	0.0091145	yes
2810408A11Rik	Wt1_CRE	Sox9_CRE	OK	2.25739	8.0485	1.83407	2.36898	4e-04	0.00122013	yes
2810408I11Rik	Wt1_CRE	Sox9_CRE	OK	1.47119	4.14243	1.49349	1.48326	0.0151	0.0316809	yes
2810468N07Rik	Wt1_CRE	Sox9_CRE	OK	6.36063	15.7052	1.304	1.80199	0.00175	0.00460242	yes
2900011O08Rik	Wt1_CRE	Sox9_CRE	OK	0.261446	1.62617	2.63689	2.01193	0.0072	0.0163749	yes
2900056M20Rik	Wt1_CRE	Sox9_CRE	OK	0.70801	0.264674	-1.41955	-1.32867	0.0186	0.0381389	yes
3110070M22Rik	Wt1_CRE	Sox9_CRE	OK	2.99799	14.1822	2.24202	1.66275	0.0125	0.0267803	yes
4833427G06Rik	Wt1_CRE	Sox9_CRE	OK	0.286782	2.08105	2.85928	2.0249	0.0034	0.00835094	yes
4921525O09Rik	Wt1_CRE	Sox9_CRE	OK	0.149766	3.0852	4.36458	3.81127	1e-04	0.000344485	yes
4921536K21Rik	Wt1_CRE	Sox9_CRE	OK	0.546464	3.24281	2.56905	2.99193	5e-05	0.000181042	yes
4922502D21Rik	Wt1_CRE	Sox9_CRE	OK	0.508282	3.60595	2.82668	2.69089	5e-05	0.000181042	yes
4930402H24Rik	Wt1_CRE	Sox9_CRE	OK	1.61318	3.01727	0.903343	1.33497	0.02345	0.0468698	yes
4930415O20Rik	Wt1_CRE	Sox9_CRE	OK	0.595344	2.57124	2.11067	1.74282	0.01125	0.0243981	yes
4930427A07Rik	Wt1_CRE	Sox9_CRE	OK	1.87192	3.99146	1.09239	1.55206	0.00635	0.0146484	yes
4930432K21Rik	Wt1_CRE	Sox9_CRE	OK	3.50278	8.22177	1.23095	1.80097	0.0018	0.00472152	yes
4930442J19Rik	Wt1_CRE	Sox9_CRE	OK	0.32102	3.98023	3.63212	3.1681	6e-04	0.00175946	yes
4930444P10Rik	Wt1_CRE	Sox9_CRE	OK	0.524154	5.48965	3.38865	2.77699	0.00025	0.000795966	yes
4930448K20Rik	Wt1_CRE	Sox9_CRE	OK	0.0999612	0.508847	2.34779	1.42828	0.0236	0.0471321	yes
4930451G09Rik	Wt1_CRE	Sox9_CRE	OK	0.726917	2.71457	1.90086	2.32722	1e-04	0.000344485	yes
4930451I11Rik	Wt1_CRE	Sox9_CRE	OK	0.297156	4.3866	3.88381	2.55908	0.01155	0.0249723	yes
4930452G13Rik	Wt1_CRE	Sox9_CRE	OK	0.126059	2.71778	4.43025	2.60693	0.01335	0.0283941	yes
4930453N24Rik	Wt1_CRE	Sox9_CRE	OK	8.0964	15.2551	0.913937	1.3645	0.01585	0.0330763	yes
4930465K10Rik	Wt1_CRE	Sox9_CRE	OK	0.353611	3.85261	3.4456	2.68549	0.0011	0.00303574	yes
4930474N05Rik	Wt1_CRE	Sox9_CRE	OK	0	0.801868	Inf	NA	5e-05	0.000181042	yes
4930486L24Rik	Wt1_CRE	Sox9_CRE	OK	3.77175	1.05661	-1.83579	-2.10845	0.00045	0.001357	yes
4930503L19Rik	Wt1_CRE	Sox9_CRE	OK	0.352601	2.01041	2.51138	1.96685	0.0029	0.00724274	yes
4930504O13Rik	Wt1_CRE	Sox9_CRE	OK	1.03822	9.25192	3.15564	2.742	0.00015	0.000499697	yes
4930505A04Rik	Wt1_CRE	Sox9_CRE	OK	0.139522	1.09067	2.96666	2.10042	0.0123	0.0264077	yes
4930519G04Rik	Wt1_CRE	Sox9_CRE	OK	0.154191	1.38134	3.16328	2.61332	8e-04	0.00227968	yes
4930524B15Rik	Wt1_CRE	Sox9_CRE	OK	1.04718	7.0625	2.75367	3.49928	5e-05	0.000181042	yes
4930525D18Rik	Wt1_CRE	Sox9_CRE	OK	0.34178	2.85481	3.06226	2.72121	0.00025	0.000795966	yes
4930538K18Rik	Wt1_CRE	Sox9_CRE	OK	0.468496	1.57549	1.74969	1.62488	0.0131	0.0279101	yes
4930539J05Rik	Wt1_CRE	Sox9_CRE	OK	1.50585	4.41561	1.55203	1.42676	0.0225	0.0451622	yes
4930544D05Rik	Wt1_CRE	Sox9_CRE	OK	1.23235	8.33258	2.75735	1.97903	0.00905	0.0201009	yes
4930544G11Rik	Wt1_CRE	Sox9_CRE	OK	0.656649	7.67948	3.54781	3.11025	3e-04	0.000939595	yes
4930558C23Rik	Wt1_CRE	Sox9_CRE	OK	0.239516	1.90502	2.99161	2.12591	0.01355	0.0287727	yes
4930562C15Rik	Wt1_CRE	Sox9_CRE	OK	0.138812	1.71693	3.62863	3.02256	0.00045	0.001357	yes
4930563D23Rik	Wt1_CRE	Sox9_CRE	OK	0.171365	1.61966	3.24055	2.58003	0.00145	0.00388955	yes
4930570G19Rik	Wt1_CRE	Sox9_CRE	OK	0.40314	2.97636	2.8842	2.10955	0.0042	0.0100906	yes
4930571K23Rik	Wt1_CRE	Sox9_CRE	OK	0.597655	4.5581	2.93105	2.43946	0.0013	0.0035278	yes
4930578I06Rik	Wt1_CRE	Sox9_CRE	OK	0.81391	9.89425	3.60365	2.89357	0.00035	0.0010818	yes
4930579F01Rik	Wt1_CRE	Sox9_CRE	OK	0.110373	1.93978	4.13543	3.06319	4e-04	0.00122013	yes
4930579G24Rik	Wt1_CRE	Sox9_CRE	OK	1.92311	7.04367	1.87288	2.51674	5e-05	0.000181042	yes
4930590J08Rik	Wt1_CRE	Sox9_CRE	OK	0.104409	2.0526	4.29714	3.44074	5e-05	0.000181042	yes
4930593C16Rik	Wt1_CRE	Sox9_CRE	OK	0	0.901854	Inf	NA	5e-05	0.000181042	yes
4931408D14Rik	Wt1_CRE	Sox9_CRE	OK	0.115858	1.45501	3.6506	3.06164	0.00045	0.001357	yes
4931409K22Rik	Wt1_CRE	Sox9_CRE	OK	0.166699	1.52575	3.1942	3.01542	5e-05	0.000181042	yes
4931428L18Rik	Wt1_CRE	Sox9_CRE	OK	0.117336	1.67856	3.83851	2.56691	0.00255	0.00645267	yes
4931429I11Rik	Wt1_CRE	Sox9_CRE	OK	0.0387369	0.603675	3.96199	2.72391	0.0015	0.00400973	yes
4931429L15Rik	Wt1_CRE	Sox9_CRE	OK	0.101962	1.43167	3.81159	2.69365	0.00105	0.00291228	yes
4931431F19Rik	Wt1_CRE	Sox9_CRE	OK	0.145793	3.33725	4.51667	3.72219	5e-05	0.000181042	yes
4932416K20Rik	Wt1_CRE	Sox9_CRE	OK	0.0345631	0.504178	3.86663	2.3641	0.00585	0.0135997	yes
4932418E24Rik	Wt1_CRE	Sox9_CRE	OK	0.237814	2.77468	3.54441	2.94268	2e-04	0.000649853	yes
4933402J07Rik	Wt1_CRE	Sox9_CRE	OK	0.808797	5.82741	2.84901	2.58047	5e-05	0.000181042	yes
4933402N22Rik	Wt1_CRE	Sox9_CRE	OK	0.102277	2.11368	4.36921	2.58632	0.0065	0.0149534	yes
4933402P03Rik	Wt1_CRE	Sox9_CRE	OK	0.884965	6.29604	2.83075	2.66521	5e-05	0.000181042	yes
4933404O12Rik	Wt1_CRE	Sox9_CRE	OK	0.724087	2.89319	1.99843	2.56399	5e-05	0.000181042	yes
4933405L10Rik	Wt1_CRE	Sox9_CRE	OK	0.405033	4.04811	3.32114	2.85631	1e-04	0.000344485	yes
4933406F09Rik	Wt1_CRE	Sox9_CRE	OK	0.845869	4.16844	2.301	2.04529	0.005	0.0118138	yes
4933411G11Rik	Wt1_CRE	Sox9_CRE	OK	0.0850731	1.46892	4.10991	2.95356	0.00265	0.00667688	yes
4933412E24Rik	Wt1_CRE	Sox9_CRE	OK	0.151957	2.62725	4.11182	3.08136	0.0012	0.00328501	yes
4933415F23Rik	Wt1_CRE	Sox9_CRE	OK	1.4911	19.1934	3.68617	4.04212	5e-05	0.000181042	yes
4933416C03Rik	Wt1_CRE	Sox9_CRE	OK	0.416731	3.88672	3.22137	3.10624	2e-04	0.000649853	yes
4933422H20Rik	Wt1_CRE	Sox9_CRE	OK	4.66866	11.6475	1.31894	1.86156	0.00065	0.00189034	yes
4933427G17Rik	Wt1_CRE	Sox9_CRE	OK	0.444256	3.29816	2.8922	2.99948	5e-05	0.000181042	yes
4933432K03Rik	Wt1_CRE	Sox9_CRE	OK	0.60248	5.42058	3.16946	2.5496	0.00055	0.0016258	yes
4933433C11Rik	Wt1_CRE	Sox9_CRE	OK	0.242173	2.98104	3.6217	3.0169	4e-04	0.00122013	yes
4933440M02Rik	Wt1_CRE	Sox9_CRE	OK	0.130927	2.94879	4.49329	3.33542	6e-04	0.00175946	yes
5330417C22Rik	Wt1_CRE	Sox9_CRE	OK	0.596835	5.44039	3.18831	3.60752	5e-05	0.000181042	yes
5730559C18Rik	Wt1_CRE	Sox9_CRE	OK	0.21206	1.11659	2.39656	2.08749	0.00225	0.00576743	yes
6430531B16Rik	Wt1_CRE	Sox9_CRE	OK	2.39959	12.8703	2.42318	3.06369	5e-05	0.000181042	yes
6720416L17Rik	Wt1_CRE	Sox9_CRE	OK	0.295322	0.959681	1.70026	1.60746	0.00705	0.0160675	yes
6820408C15Rik	Wt1_CRE	Sox9_CRE	OK	1.49851	6.63886	2.1474	2.5977	5e-05	0.000181042	yes
6820431F20Rik	Wt1_CRE	Sox9_CRE	OK	4.31633	1.45474	-1.56905	-1.98246	0.00015	0.000499697	yes
8030411F24Rik	Wt1_CRE	Sox9_CRE	OK	18.5617	7.69266	-1.27078	-1.53052	0.00925	0.0205034	yes
9030624G23Rik	Wt1_CRE	Sox9_CRE	OK	2.8504	1.36872	-1.05833	-1.36619	0.02315	0.0463287	yes
9230110C19Rik	Wt1_CRE	Sox9_CRE	OK	1.17563	3.32325	1.49916	1.63051	0.006	0.0139171	yes
9330102E08Rik	Wt1_CRE	Sox9_CRE	OK	1.34979	6.4781	2.26284	3.16652	5e-05	0.000181042	yes
9530077C05Rik	Wt1_CRE	Sox9_CRE	OK	3.72081	8.47654	1.18786	1.7733	0.00145	0.00388955	yes
A230046K03Rik	Wt1_CRE	Sox9_CRE	OK	2.35658	1.32163	-0.834374	-1.33202	0.0191	0.0390457	yes
A2m	Wt1_CRE	Sox9_CRE	OK	1.58729	0.661984	-1.2617	-1.52692	0.0094	0.0208055	yes
A330021E22Rik	Wt1_CRE	Sox9_CRE	OK	0.0836459	0.656327	2.97205	2.35871	6e-04	0.00175946	yes
A930005H10Rik	Wt1_CRE	Sox9_CRE	OK	22.5683	10.4485	-1.111	-1.50461	0.01175	0.0253538	yes
A930018P22Rik	Wt1_CRE	Sox9_CRE	OK	2.04056	9.01655	2.14361	2.1607	0.0011	0.00303574	yes
AA467197	Wt1_CRE	Sox9_CRE	OK	9.59003	38.2255	1.99493	2.68463	0.00015	0.000499697	yes
AI314180	Wt1_CRE	Sox9_CRE	OK	3.53367	1.64666	-1.10162	-1.47203	0.0057	0.0132883	yes
AI429214	Wt1_CRE	Sox9_CRE	OK	0.682918	1.97455	1.53174	1.66253	0.0036	0.008788	yes
AI607873	Wt1_CRE	Sox9_CRE	OK	0.61376	0.219296	-1.4848	-1.42729	0.00745	0.016891	yes
AW112010	Wt1_CRE	Sox9_CRE	OK	5.03973	1.71898	-1.5518	-1.78721	0.0039	0.0094431	yes
AW549877	Wt1_CRE	Sox9_CRE	OK	2.44308	1.23257	-0.987029	-1.25534	0.0163	0.0339143	yes
Aass	Wt1_CRE	Sox9_CRE	OK	1.61457	0.750605	-1.10503	-1.33487	0.01985	0.0404003	yes
Abca1	Wt1_CRE	Sox9_CRE	OK	17.5551	8.4976	-1.04676	-1.54015	0.00375	0.0091145	yes
Abca17	Wt1_CRE	Sox9_CRE	OK	0.115637	0.994488	3.10436	2.62825	0.0015	0.00400973	yes
Abca8a	Wt1_CRE	Sox9_CRE	OK	0.513508	0.195387	-1.39405	-1.36768	0.02045	0.0414774	yes
Abcc12	Wt1_CRE	Sox9_CRE	OK	0.289063	1.83192	2.6639	3.05812	5e-05	0.000181042	yes
Abcc9	Wt1_CRE	Sox9_CRE	OK	0.894885	0.43016	-1.05683	-1.22421	0.0206	0.04175	yes
Abce1	Wt1_CRE	Sox9_CRE	OK	2.77734	1.0967	-1.34054	-1.67006	0.0017	0.00448494	yes
Abhd16b	Wt1_CRE	Sox9_CRE	OK	0.258743	2.21539	3.09797	2.53957	1e-04	0.000344485	yes
Abhd2	Wt1_CRE	Sox9_CRE	OK	7.2794	15.3199	1.07352	1.79226	0.0018	0.00472152	yes
Abracl	Wt1_CRE	Sox9_CRE	OK	25.9431	14.2636	-0.863018	-1.37745	0.0192	0.0392247	yes
Acaca	Wt1_CRE	Sox9_CRE	OK	8.3422	4.50166	-0.889969	-1.62699	0.00485	0.0114946	yes
Ace3	Wt1_CRE	Sox9_CRE	OK	0.10535	2.85118	4.7583	3.53147	0.00035	0.0010818	yes
Ackr1	Wt1_CRE	Sox9_CRE	OK	1.53335	0.324748	-2.23929	-1.93793	0.00385	0.00933446	yes
Acn9	Wt1_CRE	Sox9_CRE	OK	6.56956	2.55872	-1.36038	-1.45664	0.0135	0.0286788	yes
Acot10	Wt1_CRE	Sox9_CRE	OK	0	0.638891	Inf	NA	5e-05	0.000181042	yes
Acot13	Wt1_CRE	Sox9_CRE	OK	51.649	26.4886	-0.963366	-1.54885	0.009	0.0200073	yes
Acot7	Wt1_CRE	Sox9_CRE	OK	38.1099	102.295	1.4245	2.51165	1e-04	0.000344485	yes
Acr	Wt1_CRE	Sox9_CRE	OK	1.13898	23.0116	4.33655	4.36899	5e-05	0.000181042	yes
Acrbp	Wt1_CRE	Sox9_CRE	OK	7.43739	40.1413	2.43222	3.43767	5e-05	0.000181042	yes
Acrv1	Wt1_CRE	Sox9_CRE	OK	0.205707	3.82036	4.21504	3.5477	0.00015	0.000499697	yes
Acsbg2	Wt1_CRE	Sox9_CRE	OK	0.357012	2.81822	2.98074	2.83283	5e-05	0.000181042	yes
Acsl1	Wt1_CRE	Sox9_CRE	OK	3.51052	7.3657	1.06914	1.68988	0.0039	0.0094431	yes
Acsl6	Wt1_CRE	Sox9_CRE	OK	1.69067	4.30529	1.34852	1.73302	0.0045	0.0107397	yes
Actl11	Wt1_CRE	Sox9_CRE	OK	0.364494	2.66183	2.86845	2.83895	5e-05	0.000181042	yes
Actl7a	Wt1_CRE	Sox9_CRE	OK	1.01154	20.6564	4.35196	4.42883	5e-05	0.000181042	yes
Actl7b	Wt1_CRE	Sox9_CRE	OK	3.71998	70.5421	4.24512	5.06805	5e-05	0.000181042	yes
Actl9	Wt1_CRE	Sox9_CRE	OK	2.00367	24.8099	3.6302	3.66194	5e-05	0.000181042	yes
Actn3	Wt1_CRE	Sox9_CRE	OK	4.62445	12.3871	1.42149	2.2977	0.00015	0.000499697	yes
Actr10	Wt1_CRE	Sox9_CRE	OK	14.8297	29.9278	1.013	1.99517	0.00095	0.0026611	yes
Actr2	Wt1_CRE	Sox9_CRE	OK	5.27571	2.62945	-1.0046	-1.41045	0.01095	0.0238144	yes
Actrt2	Wt1_CRE	Sox9_CRE	OK	2.46517	25.7128	3.38273	3.734	5e-05	0.000181042	yes
Actrt3	Wt1_CRE	Sox9_CRE	OK	0.173381	1.74843	3.33405	2.69327	0.0012	0.00328501	yes
Acyp1	Wt1_CRE	Sox9_CRE	OK	23.0709	50.752	1.13739	1.80807	0.0017	0.00448494	yes
Adad1	Wt1_CRE	Sox9_CRE	OK	0.722258	5.44032	2.91311	3.15917	5e-05	0.000181042	yes
Adad2	Wt1_CRE	Sox9_CRE	OK	2.2019	9.24757	2.07033	2.78285	5e-05	0.000181042	yes
Adam10	Wt1_CRE	Sox9_CRE	OK	4.55479	2.33777	-0.962253	-1.38782	0.0095	0.0209987	yes
Adam11	Wt1_CRE	Sox9_CRE	OK	6.46174	15.1043	1.22496	2.23443	0.00015	0.000499697	yes
Adam18	Wt1_CRE	Sox9_CRE	OK	0.0899236	1.12841	3.64945	2.71382	0.00095	0.0026611	yes
Adam1a	Wt1_CRE	Sox9_CRE	OK	0.730939	3.23653	2.14662	2.55827	5e-05	0.000181042	yes
Adam1b	Wt1_CRE	Sox9_CRE	OK	0.159615	1.87939	3.5576	2.93003	2e-04	0.000649853	yes
Adam2	Wt1_CRE	Sox9_CRE	OK	0.725703	9.49588	3.70985	4.05269	5e-05	0.000181042	yes
Adam3	Wt1_CRE	Sox9_CRE	OK	0.264472	2.2102	3.06299	2.86877	1e-04	0.000344485	yes
Adam30	Wt1_CRE	Sox9_CRE	OK	0.066698	0.805794	3.5947	2.58815	0.00345	0.00846258	yes
Adam32	Wt1_CRE	Sox9_CRE	OK	0.391645	4.17993	3.41586	3.46509	5e-05	0.000181042	yes
Adam5	Wt1_CRE	Sox9_CRE	OK	0.381301	2.58391	2.76055	2.84996	5e-05	0.000181042	yes
Adam9	Wt1_CRE	Sox9_CRE	OK	3.10586	1.35205	-1.19984	-1.51396	0.00685	0.0156656	yes
Adamts9	Wt1_CRE	Sox9_CRE	OK	2.17051	1.10027	-0.980178	-1.37975	0.0149	0.0313007	yes
Adcy10	Wt1_CRE	Sox9_CRE	OK	0.0997987	0.82034	3.03913	2.72102	0.00025	0.000795966	yes
Adh1	Wt1_CRE	Sox9_CRE	OK	379.712	197.191	-0.94531	-1.78988	0.0022	0.00565218	yes
Adig	Wt1_CRE	Sox9_CRE	OK	0.269714	4.08756	3.92174	2.5889	0.00425	0.0101997	yes
Adora3	Wt1_CRE	Sox9_CRE	OK	0.368835	3.86281	3.3886	2.84701	2e-04	0.000649853	yes
Afap1l2	Wt1_CRE	Sox9_CRE	OK	4.67171	2.56687	-0.863941	-1.34764	0.02275	0.0456032	yes
Aff4	Wt1_CRE	Sox9_CRE	OK	2.25285	0.903955	-1.31743	-1.86848	7e-04	0.00202148	yes
Aftph	Wt1_CRE	Sox9_CRE	OK	2.39946	1.10511	-1.11853	-1.41028	0.0109	0.0237184	yes
Agbl2	Wt1_CRE	Sox9_CRE	OK	0.120197	0.633633	2.39825	1.96666	0.0034	0.00835094	yes
Agpat6	Wt1_CRE	Sox9_CRE	OK	17.2122	30.8221	0.840533	1.60724	0.00545	0.0127609	yes
Agrn	Wt1_CRE	Sox9_CRE	OK	4.05163	7.93894	0.970443	1.71434	0.0031	0.00768798	yes
Ahsg	Wt1_CRE	Sox9_CRE	OK	22.6638	61.4115	1.43812	1.58486	0.01135	0.0245876	yes
Aim1l	Wt1_CRE	Sox9_CRE	OK	6.26241	3.49709	-0.840562	-1.34093	0.0192	0.0392247	yes
Ak8	Wt1_CRE	Sox9_CRE	OK	2.08828	17.0616	3.03036	3.6714	5e-05	0.000181042	yes
Akap11	Wt1_CRE	Sox9_CRE	OK	0.86746	0.252343	-1.78141	-1.98525	0.00055	0.0016258	yes
Akap3	Wt1_CRE	Sox9_CRE	OK	1.56059	22.6901	3.8619	4.59764	5e-05	0.000181042	yes
Akap4	Wt1_CRE	Sox9_CRE	OK	0.909516	6.11905	2.75014	3.2969	1e-04	0.000344485	yes
Akap9	Wt1_CRE	Sox9_CRE	OK	0.504565	0.210555	-1.26085	-1.51281	0.00835	0.0187042	yes
Akr1b7	Wt1_CRE	Sox9_CRE	OK	10.8626	5.49046	-0.984373	-1.48701	0.01265	0.0270486	yes
Alas1	Wt1_CRE	Sox9_CRE	OK	252.92	118.823	-1.08987	-1.68366	0.00605	0.0140205	yes
Alas2	Wt1_CRE	Sox9_CRE	OK	3.12138	8.04079	1.36515	1.97263	0.00155	0.00413006	yes
Aldh3b2	Wt1_CRE	Sox9_CRE	OK	0.123641	1.14633	3.21279	2.37857	0.00345	0.00846258	yes
Aldoart2	Wt1_CRE	Sox9_CRE	OK	0.906444	10.8938	3.58714	3.623	5e-05	0.000181042	yes
Allc	Wt1_CRE	Sox9_CRE	OK	1.40392	16.4562	3.5511	3.79832	5e-05	0.000181042	yes
Alox12e	Wt1_CRE	Sox9_CRE	OK	0.514638	0.1029	-2.32232	-1.69295	0.00625	0.0144404	yes
Alpl	Wt1_CRE	Sox9_CRE	OK	9.43234	4.55418	-1.05042	-1.58519	0.0069	0.0157672	yes
Als2cr11	Wt1_CRE	Sox9_CRE	OK	0.159577	1.24659	2.96567	2.34453	3e-04	0.000939595	yes
Als2cr12	Wt1_CRE	Sox9_CRE	OK	0.112594	1.12968	3.3267	2.36142	0.0033	0.00813083	yes
Alx1	Wt1_CRE	Sox9_CRE	OK	0.100167	1.276	3.67116	3.02258	0.00015	0.000499697	yes
Ampd3	Wt1_CRE	Sox9_CRE	OK	5.15286	2.72373	-0.919789	-1.48073	0.0125	0.0267803	yes
Amz2	Wt1_CRE	Sox9_CRE	OK	16.423	30.6245	0.898966	1.68622	0.00435	0.0104169	yes
Angel1	Wt1_CRE	Sox9_CRE	OK	4.74359	16.8868	1.83185	2.99178	5e-05	0.000181042	yes
Ankef1	Wt1_CRE	Sox9_CRE	OK	0.201147	1.71623	3.09292	2.69612	0.00025	0.000795966	yes
Ankmy1	Wt1_CRE	Sox9_CRE	OK	0.361751	1.85757	2.36035	2.44121	2e-04	0.000649853	yes
Ankrd17	Wt1_CRE	Sox9_CRE	OK	2.4106	1.08217	-1.15546	-1.61757	0.0039	0.0094431	yes
Ankrd36	Wt1_CRE	Sox9_CRE	OK	0.296306	4.0884	3.78638	3.93443	5e-05	0.000181042	yes
Ankrd42	Wt1_CRE	Sox9_CRE	OK	1.07437	3.94152	1.87526	2.33506	5e-05	0.000181042	yes
Ankrd53	Wt1_CRE	Sox9_CRE	OK	0.284503	1.54902	2.44484	2.13252	0.00215	0.0055373	yes
Ankrd54	Wt1_CRE	Sox9_CRE	OK	45.8553	80.1674	0.805928	1.45763	0.01225	0.0263124	yes
Ankrd55	Wt1_CRE	Sox9_CRE	OK	0.248913	0.71877	1.52989	1.23306	0.02375	0.0474005	yes
Ankrd60	Wt1_CRE	Sox9_CRE	OK	1.58382	16.2229	3.35655	3.15785	5e-05	0.000181042	yes
Ano1	Wt1_CRE	Sox9_CRE	OK	2.86077	5.86785	1.03643	1.6909	0.00375	0.0091145	yes
Ano4	Wt1_CRE	Sox9_CRE	OK	0.592419	0.189939	-1.64108	-1.64126	0.00525	0.0123449	yes
Ap3m1	Wt1_CRE	Sox9_CRE	OK	2.74826	1.33425	-1.04249	-1.29845	0.01585	0.0330763	yes
Apba1	Wt1_CRE	Sox9_CRE	OK	0.872379	2.16606	1.31205	1.86912	0.00135	0.00364946	yes
Aplp1	Wt1_CRE	Sox9_CRE	OK	44.8837	25.2298	-0.831063	-1.43279	0.0101	0.0221851	yes
Apoa1	Wt1_CRE	Sox9_CRE	OK	0.448623	1.63326	1.86418	1.70333	0.00885	0.0197065	yes
Apoc2	Wt1_CRE	Sox9_CRE	OK	4.11299	1.23027	-1.74121	-1.64258	0.0047	0.0111729	yes
Apod	Wt1_CRE	Sox9_CRE	OK	18.337	4.65244	-1.9787	-3.04268	5e-05	0.000181042	yes
Apof	Wt1_CRE	Sox9_CRE	OK	2.71027	6.42978	1.24633	1.66615	0.00635	0.0146484	yes
Apoh	Wt1_CRE	Sox9_CRE	OK	0.08489	0.632758	2.89799	1.77664	0.0132	0.0281053	yes
Aqp11	Wt1_CRE	Sox9_CRE	OK	6.35655	23.9189	1.91184	2.71927	5e-05	0.000181042	yes
Aqp2	Wt1_CRE	Sox9_CRE	OK	554.228	207.97	-1.4141	-1.86744	0.0013	0.0035278	yes
Aqp5	Wt1_CRE	Sox9_CRE	OK	136.214	48.241	-1.49755	-2.35888	5e-05	0.000181042	yes
Aqp7	Wt1_CRE	Sox9_CRE	OK	0.425755	5.2496	3.62411	3.97929	5e-05	0.000181042	yes
Aqp9	Wt1_CRE	Sox9_CRE	OK	0.407038	2.09361	2.36276	2.60309	5e-05	0.000181042	yes
Arap2	Wt1_CRE	Sox9_CRE	OK	0.498744	0.174942	-1.51142	-1.57041	0.0043	0.0103073	yes
Arc	Wt1_CRE	Sox9_CRE	OK	2.64639	11.4525	2.11357	2.94009	5e-05	0.000181042	yes
Arhgap12	Wt1_CRE	Sox9_CRE	OK	1.64396	0.585406	-1.48967	-1.69658	0.00225	0.00576743	yes
Arhgap18	Wt1_CRE	Sox9_CRE	OK	3.49516	1.34282	-1.38009	-1.66216	0.0025	0.0063436	yes
Arhgap33	Wt1_CRE	Sox9_CRE	OK	1.9147	6.07517	1.66581	2.34073	0.00025	0.000795966	yes
Arhgap33os	Wt1_CRE	Sox9_CRE	OK	0.161705	1.13891	2.81622	2.50985	0.001	0.00278773	yes
Arhgef2	Wt1_CRE	Sox9_CRE	OK	8.06685	14.6514	0.860957	1.57466	0.007	0.015969	yes
Arhgef6	Wt1_CRE	Sox9_CRE	OK	1.39599	0.629754	-1.14843	-1.35527	0.0144	0.0303661	yes
Arl14epl	Wt1_CRE	Sox9_CRE	OK	0.722427	1.94055	1.42554	1.61089	0.0071	0.0161686	yes
Arl4a	Wt1_CRE	Sox9_CRE	OK	4.2626	13.2995	1.64157	2.93208	5e-05	0.000181042	yes
Armc12	Wt1_CRE	Sox9_CRE	OK	1.7526	20.5953	3.55474	3.54372	5e-05	0.000181042	yes
Armc2	Wt1_CRE	Sox9_CRE	OK	0.296805	1.30765	2.13939	2.47429	5e-05	0.000181042	yes
Armc3	Wt1_CRE	Sox9_CRE	OK	0.231514	2.83399	3.61367	3.78238	5e-05	0.000181042	yes
Armc9	Wt1_CRE	Sox9_CRE	OK	4.05045	9.2467	1.19086	1.7341	0.0028	0.0070197	yes
Arrdc5	Wt1_CRE	Sox9_CRE	OK	0.660403	11.6059	4.13536	3.93734	5e-05	0.000181042	yes
Arsk	Wt1_CRE	Sox9_CRE	OK	1.02695	0.428723	-1.26025	-1.29741	0.0164	0.0340721	yes
Art1	Wt1_CRE	Sox9_CRE	OK	0.148805	0.792666	2.41329	1.64016	0.02375	0.0474005	yes
Art5	Wt1_CRE	Sox9_CRE	OK	1.03678	8.69315	3.06776	3.2424	5e-05	0.000181042	yes
Arxes2	Wt1_CRE	Sox9_CRE	OK	17.6804	9.64771	-0.873892	-1.44554	0.01425	0.0300879	yes
Asb1	Wt1_CRE	Sox9_CRE	OK	2.84669	5.44014	0.934359	1.55057	0.00865	0.0193049	yes
Asb17	Wt1_CRE	Sox9_CRE	OK	0.246915	1.00137	2.0199	1.5452	0.01835	0.0376731	yes
Asb9	Wt1_CRE	Sox9_CRE	OK	1.88705	7.09299	1.91026	2.22606	3e-04	0.000939595	yes
Asf1b	Wt1_CRE	Sox9_CRE	OK	12.0422	23.6793	0.975527	1.58498	0.00515	0.0121354	yes
Asrgl1	Wt1_CRE	Sox9_CRE	OK	13.327	69.8529	2.38997	4.05081	5e-05	0.000181042	yes
Atg9a	Wt1_CRE	Sox9_CRE	OK	14.3289	24.1467	0.752899	1.35594	0.02005	0.0407445	yes
Atoh8	Wt1_CRE	Sox9_CRE	OK	3.26224	9.26701	1.50624	2.08885	0.00055	0.0016258	yes
Atp10d	Wt1_CRE	Sox9_CRE	OK	1.36314	0.373498	-1.86776	-2.25088	0.00015	0.000499697	yes
Atp1a4	Wt1_CRE	Sox9_CRE	OK	0.881531	6.76288	2.93955	3.56274	5e-05	0.000181042	yes
Atp5j	Wt1_CRE	Sox9_CRE	OK	227.267	120.85	-0.911163	-1.66481	0.0035	0.00857061	yes
Atp6ap1l	Wt1_CRE	Sox9_CRE	OK	0.5013	2.67506	2.41583	1.98384	0.00625	0.0144404	yes
Atp6v1e2	Wt1_CRE	Sox9_CRE	OK	0.593918	8.00251	3.75212	3.31052	5e-05	0.000181042	yes
Atp7a	Wt1_CRE	Sox9_CRE	OK	1.04091	0.358173	-1.53911	-1.78873	0.0019	0.00495711	yes
Atp8a1	Wt1_CRE	Sox9_CRE	OK	0.576642	0.272051	-1.0838	-1.26063	0.0224	0.0449831	yes
Atp8b3	Wt1_CRE	Sox9_CRE	OK	4.89309	58.5237	3.5802	4.72041	5e-05	0.000181042	yes
Atp8b5	Wt1_CRE	Sox9_CRE	OK	0.176559	0.962855	2.44717	2.47665	0.00035	0.0010818	yes
Atrx	Wt1_CRE	Sox9_CRE	OK	0.686694	0.277164	-1.30893	-1.61014	0.00385	0.00933446	yes
Atxn7l3b	Wt1_CRE	Sox9_CRE	OK	17.6262	37.6225	1.09388	2.10818	0.00065	0.00189034	yes
Aurka	Wt1_CRE	Sox9_CRE	OK	6.21298	19.6603	1.66193	2.61007	5e-05	0.000181042	yes
Aurkc	Wt1_CRE	Sox9_CRE	OK	0.8294	3.13141	1.91667	1.93635	0.0016	0.00425004	yes
Avl9	Wt1_CRE	Sox9_CRE	OK	1.23744	0.597729	-1.04979	-1.31471	0.0128	0.0273335	yes
Aym1	Wt1_CRE	Sox9_CRE	OK	0	0.603699	Inf	NA	2e-04	0.000649853	yes
Azgp1	Wt1_CRE	Sox9_CRE	OK	0.205265	3.29184	4.00333	3.39798	4e-04	0.00122013	yes
B230219D22Rik	Wt1_CRE	Sox9_CRE	OK	2.44606	1.28501	-0.928683	-1.25194	0.01895	0.0387706	yes
B3galnt1	Wt1_CRE	Sox9_CRE	OK	4.49884	8.30288	0.884059	1.41212	0.0171	0.0353699	yes
B4galt5	Wt1_CRE	Sox9_CRE	OK	16.761	9.93867	-0.753983	-1.33891	0.0188	0.038501	yes
BB014433	Wt1_CRE	Sox9_CRE	OK	0.951055	9.80441	3.36583	3.63568	5e-05	0.000181042	yes
BC021767	Wt1_CRE	Sox9_CRE	OK	10.8077	2.20375	-2.29403	-3.16835	5e-05	0.000181042	yes
BC030867	Wt1_CRE	Sox9_CRE	OK	1.67197	4.77719	1.51462	1.91744	0.0021	0.00542407	yes
BC048502	Wt1_CRE	Sox9_CRE	OK	0.345172	2.58615	2.90542	2.41595	0.0024	0.00611388	yes
BC048507	Wt1_CRE	Sox9_CRE	OK	0.468953	4.835	3.366	2.19576	0.00665	0.0152603	yes
BC048562	Wt1_CRE	Sox9_CRE	OK	0.202408	2.27671	3.49162	2.30737	0.0141	0.0298038	yes
BC048671	Wt1_CRE	Sox9_CRE	OK	0.391679	4.22107	3.42987	2.6977	9e-04	0.00253297	yes
BC049635	Wt1_CRE	Sox9_CRE	OK	0.38803	2.23916	2.52872	2.35421	1e-04	0.000344485	yes
BC049715	Wt1_CRE	Sox9_CRE	OK	0.154681	1.64322	3.40916	2.5189	0.00585	0.0135997	yes
BC049730	Wt1_CRE	Sox9_CRE	OK	0.788284	13.513	4.09948	4.51712	5e-05	0.000181042	yes
BC049762	Wt1_CRE	Sox9_CRE	OK	2.60587	16.4996	2.66259	3.0918	5e-05	0.000181042	yes
BC051142	Wt1_CRE	Sox9_CRE	OK	1.68137	18.1694	3.4338	4.0269	5e-05	0.000181042	yes
BC051628	Wt1_CRE	Sox9_CRE	OK	0.685389	19.6263	4.83972	4.58678	5e-05	0.000181042	yes
BC061194	Wt1_CRE	Sox9_CRE	OK	0.673638	12.0319	4.15875	4.05262	5e-05	0.000181042	yes
BC064078	Wt1_CRE	Sox9_CRE	OK	3.16607	1.05745	-1.5821	-1.62948	0.0063	0.0145455	yes
BC089491	Wt1_CRE	Sox9_CRE	OK	2.49501	16.5238	2.72742	3.30652	5e-05	0.000181042	yes
Bag5	Wt1_CRE	Sox9_CRE	OK	9.06404	22.5858	1.31719	2.21971	0.00025	0.000795966	yes
Banf2	Wt1_CRE	Sox9_CRE	OK	0.279579	8.08505	4.85393	2.50011	0.0114	0.0246841	yes
Bbs1	Wt1_CRE	Sox9_CRE	OK	0.736952	1.56914	1.09033	1.50367	0.01055	0.0230414	yes
Bcan	Wt1_CRE	Sox9_CRE	OK	20.9457	7.24769	-1.53106	-2.61978	5e-05	0.000181042	yes
Bcl2l14	Wt1_CRE	Sox9_CRE	OK	0.311962	3.18565	3.35215	2.78803	0.00065	0.00189034	yes
Bcl3	Wt1_CRE	Sox9_CRE	OK	52.1668	26.9617	-0.95222	-1.44594	0.007	0.015969	yes
Bcl6	Wt1_CRE	Sox9_CRE	OK	1.87647	3.62028	0.948082	1.29447	0.02025	0.0411086	yes
Bclaf1	Wt1_CRE	Sox9_CRE	OK	2.58991	1.33175	-0.959579	-1.21468	0.02405	0.0479327	yes
Best1	Wt1_CRE	Sox9_CRE	OK	1.33044	10.1784	2.93554	3.76318	5e-05	0.000181042	yes
Bgn	Wt1_CRE	Sox9_CRE	OK	106.899	61.0969	-0.807081	-1.53186	0.0097	0.0214016	yes
Bhmt	Wt1_CRE	Sox9_CRE	OK	95.3517	183.896	0.94756	1.46827	0.01145	0.0247815	yes
Bik	Wt1_CRE	Sox9_CRE	OK	24.8997	11.727	-1.0863	-1.66339	0.0049	0.0116023	yes
Birc6	Wt1_CRE	Sox9_CRE	OK	0.960853	0.38191	-1.33108	-1.74547	0.0017	0.00448494	yes
Bmpr1a	Wt1_CRE	Sox9_CRE	OK	2.4005	1.13454	-1.08123	-1.39046	0.0075	0.0169913	yes
Bmyc	Wt1_CRE	Sox9_CRE	OK	66.184	32.6009	-1.02157	-1.6086	0.0053	0.0124517	yes
Bpi	Wt1_CRE	Sox9_CRE	OK	0.272955	3.94652	3.85385	3.29452	1e-04	0.000344485	yes
Bpifa3	Wt1_CRE	Sox9_CRE	OK	0.455143	2.82364	2.63317	2.007	0.0032	0.00791143	yes
Brdt	Wt1_CRE	Sox9_CRE	OK	0.676362	2.554	1.91689	2.07528	4e-04	0.00122013	yes
Bspry	Wt1_CRE	Sox9_CRE	OK	10.5042	25.9437	1.30442	2.06342	5e-05	0.000181042	yes
Btbd1	Wt1_CRE	Sox9_CRE	OK	18.4134	32.1597	0.804501	1.53477	0.00875	0.0195038	yes
Btbd16	Wt1_CRE	Sox9_CRE	OK	0.701141	9.051	3.6903	4.32758	5e-05	0.000181042	yes
Btnl2	Wt1_CRE	Sox9_CRE	OK	0.690931	0.235853	-1.55066	-1.48071	0.0165	0.0342556	yes
C1d	Wt1_CRE	Sox9_CRE	OK	4.86699	2.61108	-0.898384	-1.34208	0.0214	0.0431915	yes
C1qtnf4	Wt1_CRE	Sox9_CRE	OK	13.6382	51.2851	1.91089	2.75177	5e-05	0.000181042	yes
C1qtnf9	Wt1_CRE	Sox9_CRE	OK	4.88892	2.265	-1.11001	-1.50705	0.0086	0.0192036	yes
C1rb	Wt1_CRE	Sox9_CRE	OK	4.69068	1.73017	-1.43888	-1.54829	0.01805	0.0371271	yes
C2cd4b	Wt1_CRE	Sox9_CRE	OK	0.375396	4.4475	3.56651	2.89498	5e-04	0.00149177	yes
C530008M17Rik	Wt1_CRE	Sox9_CRE	OK	0.38306	3.87549	3.33874	3.81014	5e-05	0.000181042	yes
C8b	Wt1_CRE	Sox9_CRE	OK	0.0829436	0.659705	2.99162	2.09799	0.01	0.0219957	yes
CK137956	Wt1_CRE	Sox9_CRE	OK	0.632456	5.60441	3.14752	2.72578	5e-04	0.00149177	yes
Cabyr	Wt1_CRE	Sox9_CRE	OK	0.836761	10.6821	3.67424	3.9453	5e-05	0.000181042	yes
Cadm3	Wt1_CRE	Sox9_CRE	OK	1.71473	0.718034	-1.25586	-1.54433	0.0071	0.0161686	yes
Camk2n1	Wt1_CRE	Sox9_CRE	OK	3.75822	6.54654	0.800686	1.35331	0.025	0.0496223	yes
Cand1	Wt1_CRE	Sox9_CRE	OK	5.09782	8.70322	0.771667	1.40921	0.016	0.0333642	yes
Canx	Wt1_CRE	Sox9_CRE	OK	13.7976	8.00751	-0.784997	-1.22131	0.0232	0.0464147	yes
Capn11	Wt1_CRE	Sox9_CRE	OK	0.428643	2.87398	2.7452	2.5956	2e-04	0.000649853	yes
Capn7	Wt1_CRE	Sox9_CRE	OK	2.46561	1.10647	-1.15598	-1.38012	0.0092	0.0204011	yes
Capza3	Wt1_CRE	Sox9_CRE	OK	0.398972	2.79344	2.80768	2.55265	0.00035	0.0010818	yes
Car2	Wt1_CRE	Sox9_CRE	OK	2.81537	6.36016	1.17574	1.57624	0.00725	0.0164784	yes
Casc4	Wt1_CRE	Sox9_CRE	OK	2.80561	1.25068	-1.1656	-1.47773	0.0073	0.0165833	yes
Casp12	Wt1_CRE	Sox9_CRE	OK	0.99325	0.40402	-1.29773	-1.44312	0.01545	0.0323311	yes
Catsper1	Wt1_CRE	Sox9_CRE	OK	0.228515	3.30314	3.85348	3.11728	3e-04	0.000939595	yes
Catsper2	Wt1_CRE	Sox9_CRE	OK	1.13957	5.51173	2.27402	2.73318	1e-04	0.000344485	yes
Catsper3	Wt1_CRE	Sox9_CRE	OK	0.508189	3.21051	2.65937	2.55706	1e-04	0.000344485	yes
Catsperd	Wt1_CRE	Sox9_CRE	OK	1.60892	5.4373	1.7568	2.47515	1e-04	0.000344485	yes
Catsperg1	Wt1_CRE	Sox9_CRE	OK	0.555461	1.39908	1.33272	1.48996	0.01155	0.0249723	yes
Catsperg2	Wt1_CRE	Sox9_CRE	OK	0.261453	2.64293	3.33751	3.30605	5e-05	0.000181042	yes
Cbl	Wt1_CRE	Sox9_CRE	OK	0.535606	1.73714	1.69747	2.01409	0.0013	0.0035278	yes
Cblc	Wt1_CRE	Sox9_CRE	OK	0.7868	0.250675	-1.65018	-1.46866	0.0126	0.026953	yes
Ccdc103	Wt1_CRE	Sox9_CRE	OK	1.28943	3.99509	1.63149	1.982	0.0012	0.00328501	yes
Ccdc105	Wt1_CRE	Sox9_CRE	OK	1.02139	13.7386	3.74963	4.04166	5e-05	0.000181042	yes
Ccdc108	Wt1_CRE	Sox9_CRE	OK	0.378639	5.49632	3.85957	4.05565	5e-05	0.000181042	yes
Ccdc113	Wt1_CRE	Sox9_CRE	OK	0.638882	4.13278	2.69349	2.4972	9e-04	0.00253297	yes
Ccdc116	Wt1_CRE	Sox9_CRE	OK	0.317605	5.15285	4.02006	4.6019	5e-05	0.000181042	yes
Ccdc13	Wt1_CRE	Sox9_CRE	OK	0.77375	8.64371	3.48171	3.80373	5e-05	0.000181042	yes
Ccdc130	Wt1_CRE	Sox9_CRE	OK	4.12904	8.57319	1.05403	1.60479	0.0053	0.0124517	yes
Ccdc132	Wt1_CRE	Sox9_CRE	OK	1.50094	0.562054	-1.41708	-1.6134	0.0043	0.0103073	yes
Ccdc135	Wt1_CRE	Sox9_CRE	OK	0.270833	3.42913	3.66237	3.01949	0.00025	0.000795966	yes
Ccdc136	Wt1_CRE	Sox9_CRE	OK	2.4174	14.1938	2.55373	3.45749	5e-05	0.000181042	yes
Ccdc151	Wt1_CRE	Sox9_CRE	OK	0.815752	3.99211	2.29095	2.61187	0.00015	0.000499697	yes
Ccdc154	Wt1_CRE	Sox9_CRE	OK	0.251219	1.65662	2.72122	2.43312	0.00085	0.00240625	yes
Ccdc155	Wt1_CRE	Sox9_CRE	OK	1.92968	11.2948	2.54922	3.21131	5e-05	0.000181042	yes
Ccdc181	Wt1_CRE	Sox9_CRE	OK	2.70394	7.43781	1.45982	1.92589	5e-04	0.00149177	yes
Ccdc183	Wt1_CRE	Sox9_CRE	OK	0.204066	1.5768	2.94989	2.44889	0.00055	0.0016258	yes
Ccdc184	Wt1_CRE	Sox9_CRE	OK	0.391701	3.31537	3.08134	3.14708	5e-05	0.000181042	yes
Ccdc185	Wt1_CRE	Sox9_CRE	OK	0.298511	4.25897	3.83465	3.06848	0.00025	0.000795966	yes
Ccdc19	Wt1_CRE	Sox9_CRE	OK	0.417193	4.30018	3.36561	3.03341	1e-04	0.000344485	yes
Ccdc25	Wt1_CRE	Sox9_CRE	OK	3.13862	1.37389	-1.19186	-1.37028	0.01105	0.0240104	yes
Ccdc27	Wt1_CRE	Sox9_CRE	OK	0.198849	1.94112	3.28715	3.01559	1e-04	0.000344485	yes
Ccdc30	Wt1_CRE	Sox9_CRE	OK	0.921357	3.74798	2.02428	1.75694	0.0038	0.00922426	yes
Ccdc33	Wt1_CRE	Sox9_CRE	OK	0.311168	2.18715	2.81329	2.61649	0.0024	0.00611388	yes
Ccdc37	Wt1_CRE	Sox9_CRE	OK	0.35811	0.98309	1.45692	1.38149	0.01765	0.03639	yes
Ccdc40	Wt1_CRE	Sox9_CRE	OK	0.299731	1.70697	2.5097	2.65916	0.00015	0.000499697	yes
Ccdc42	Wt1_CRE	Sox9_CRE	OK	0.818542	10.5756	3.69154	3.63937	5e-05	0.000181042	yes
Ccdc47	Wt1_CRE	Sox9_CRE	OK	4.22353	1.85839	-1.1844	-1.49535	0.00395	0.00955115	yes
Ccdc54	Wt1_CRE	Sox9_CRE	OK	0.215687	0.961643	2.15657	1.71605	0.0072	0.0163749	yes
Ccdc57	Wt1_CRE	Sox9_CRE	OK	13.5842	7.98021	-0.767429	-1.40364	0.0157	0.0327923	yes
Ccdc60	Wt1_CRE	Sox9_CRE	OK	1.86426	26.318	3.81938	4.4854	5e-05	0.000181042	yes
Ccdc62	Wt1_CRE	Sox9_CRE	OK	0.635072	1.36896	1.10809	1.40758	0.0205	0.0415676	yes
Ccdc63	Wt1_CRE	Sox9_CRE	OK	0.473344	5.81058	3.61772	3.38645	5e-05	0.000181042	yes
Ccdc65	Wt1_CRE	Sox9_CRE	OK	1.06535	17.5933	4.04563	4.09904	5e-05	0.000181042	yes
Ccdc70	Wt1_CRE	Sox9_CRE	OK	0.449257	3.96541	3.14186	2.59984	0.00055	0.0016258	yes
Ccdc74a	Wt1_CRE	Sox9_CRE	OK	1.10987	4.38533	1.98229	2.13091	2e-04	0.000649853	yes
Ccdc81	Wt1_CRE	Sox9_CRE	OK	0.156432	0.991074	2.66345	2.51115	4e-04	0.00122013	yes
Ccdc87	Wt1_CRE	Sox9_CRE	OK	0.240958	2.51038	3.38105	3.46592	5e-05	0.000181042	yes
Ccdc89	Wt1_CRE	Sox9_CRE	OK	0.457889	5.31537	3.5371	3.82545	5e-05	0.000181042	yes
Ccdc92	Wt1_CRE	Sox9_CRE	OK	6.80499	38.9738	2.51784	3.81557	5e-05	0.000181042	yes
Ccdc96	Wt1_CRE	Sox9_CRE	OK	0.397556	3.31779	3.06099	3.15221	5e-05	0.000181042	yes
Ccer1	Wt1_CRE	Sox9_CRE	OK	0.348601	8.6474	4.63262	3.73668	0.01985	0.0404003	yes
Cchcr1	Wt1_CRE	Sox9_CRE	OK	6.93649	24.226	1.80428	2.87038	5e-05	0.000181042	yes
Ccin	Wt1_CRE	Sox9_CRE	OK	0.314171	6.09355	4.27766	3.82691	5e-05	0.000181042	yes
Ccl19	Wt1_CRE	Sox9_CRE	OK	15.0996	6.25023	-1.27253	-1.6012	0.00735	0.0166849	yes
Ccl2	Wt1_CRE	Sox9_CRE	OK	5.77861	1.52593	-1.92104	-1.95896	0.0047	0.0111729	yes
Ccl21a	Wt1_CRE	Sox9_CRE	OK	63.6527	26.6844	-1.25423	-1.75144	0.00865	0.0193049	yes
Ccl5	Wt1_CRE	Sox9_CRE	OK	22.6704	6.34745	-1.83656	-2.17049	0.00075	0.00215138	yes
Ccl6	Wt1_CRE	Sox9_CRE	OK	49.2006	20.1763	-1.28602	-2.17941	2e-04	0.000649853	yes
Ccl8	Wt1_CRE	Sox9_CRE	OK	569.417	279.45	-1.02689	-1.85331	0.00175	0.00460242	yes
Ccna1	Wt1_CRE	Sox9_CRE	OK	1.16537	10.1438	3.12175	3.24937	5e-05	0.000181042	yes
Ccnb1	Wt1_CRE	Sox9_CRE	OK	3.66057	6.97885	0.93092	1.36377	0.02285	0.0457816	yes
Ccnb1ip1	Wt1_CRE	Sox9_CRE	OK	0.434631	1.46423	1.75228	1.5628	0.0083	0.0186041	yes
Ccnb2	Wt1_CRE	Sox9_CRE	OK	3.74883	11.2112	1.58042	2.15681	0.00025	0.000795966	yes
Ccni	Wt1_CRE	Sox9_CRE	OK	44.9764	86.5988	0.945179	1.90222	0.00175	0.00460242	yes
Ccnk	Wt1_CRE	Sox9_CRE	OK	13.2684	24.8936	0.907781	1.66005	0.0052	0.0122399	yes
Ccno	Wt1_CRE	Sox9_CRE	OK	2.10066	5.21211	1.31103	1.65434	0.0036	0.008788	yes
Ccnyl1	Wt1_CRE	Sox9_CRE	OK	2.89311	6.76385	1.22523	1.84696	0.00105	0.00291228	yes
Ccr1	Wt1_CRE	Sox9_CRE	OK	1.26657	2.67319	1.07763	1.55609	0.01605	0.0334544	yes
Ccr2	Wt1_CRE	Sox9_CRE	OK	0.494708	0.0853703	-2.53477	-2.24855	0.0018	0.00472152	yes
Ccsap	Wt1_CRE	Sox9_CRE	OK	1.06858	2.27487	1.09009	1.32013	0.0209	0.0422876	yes
Cct6b	Wt1_CRE	Sox9_CRE	OK	0.935898	8.57726	3.19609	3.5622	5e-05	0.000181042	yes
Cct8l1	Wt1_CRE	Sox9_CRE	OK	0.144321	2.7773	4.26633	3.26879	4e-04	0.00122013	yes
Cd209a	Wt1_CRE	Sox9_CRE	OK	1.08933	0.271447	-2.0047	-1.71323	0.00795	0.0178992	yes
Cd209b	Wt1_CRE	Sox9_CRE	OK	1.40357	0.372057	-1.91551	-2.05359	0.00105	0.00291228	yes
Cd209d	Wt1_CRE	Sox9_CRE	OK	3.00897	0.574412	-2.38911	-2.2296	0.00085	0.00240625	yes
Cd2ap	Wt1_CRE	Sox9_CRE	OK	2.55345	1.18227	-1.11089	-1.49712	0.00645	0.0148494	yes
Cd52	Wt1_CRE	Sox9_CRE	OK	109.699	219.431	1.00021	1.63706	0.00425	0.0101997	yes
Cd59a	Wt1_CRE	Sox9_CRE	OK	27.0219	54.3371	1.00781	1.95123	7e-04	0.00202148	yes
Cd74	Wt1_CRE	Sox9_CRE	OK	1049.31	387.695	-1.43645	-1.91926	0.0018	0.00472152	yes
Cdc42ep1	Wt1_CRE	Sox9_CRE	OK	23.1111	10.7694	-1.10165	-1.67515	0.0022	0.00565218	yes
Cdc42ep3	Wt1_CRE	Sox9_CRE	OK	4.6935	14.7889	1.65578	2.58074	5e-05	0.000181042	yes
Cdca2	Wt1_CRE	Sox9_CRE	OK	0.928609	3.02212	1.70242	2.1636	0.00025	0.000795966	yes
Cdca3	Wt1_CRE	Sox9_CRE	OK	11.6333	24.4881	1.07382	1.73932	0.0029	0.00724274	yes
Cdca8	Wt1_CRE	Sox9_CRE	OK	10.1961	21.8543	1.09991	1.73144	0.002	0.00519121	yes
Cdhr5	Wt1_CRE	Sox9_CRE	OK	18.4876	33.3845	0.852623	1.51734	0.00965	0.0213019	yes
Cdk20	Wt1_CRE	Sox9_CRE	OK	6.51095	13.6174	1.06452	1.62287	0.0043	0.0103073	yes
Cdkl3	Wt1_CRE	Sox9_CRE	OK	0.713142	2.29788	1.68804	1.67753	0.00405	0.00976832	yes
Cdkl4	Wt1_CRE	Sox9_CRE	OK	0.0862404	0.525863	2.60825	2.07215	0.0028	0.0070197	yes
Cdkn2a	Wt1_CRE	Sox9_CRE	OK	69.5	28.2214	-1.30022	-1.94515	4e-04	0.00122013	yes
Cdkn3	Wt1_CRE	Sox9_CRE	OK	1.78187	6.81778	1.93591	2.12363	5e-04	0.00149177	yes
Cdr2	Wt1_CRE	Sox9_CRE	OK	2.52151	4.70788	0.900791	1.26398	0.02455	0.0488149	yes
Cds1	Wt1_CRE	Sox9_CRE	OK	2.20162	8.75936	1.99226	3.06103	5e-05	0.000181042	yes
Cebpb	Wt1_CRE	Sox9_CRE	OK	123.593	63.622	-0.957994	-1.46494	0.0078	0.0175923	yes
Cela1	Wt1_CRE	Sox9_CRE	OK	9.53182	4.13806	-1.2038	-1.47374	0.0092	0.0204011	yes
Celf3	Wt1_CRE	Sox9_CRE	OK	0.181917	1.02882	2.49964	1.98601	0.00065	0.00189034	yes
Celf5	Wt1_CRE	Sox9_CRE	OK	0.0922557	0.594744	2.68856	2.5273	0.00045	0.001357	yes
Celf6	Wt1_CRE	Sox9_CRE	OK	0.107166	0.476073	2.15134	1.81319	0.00545	0.0127609	yes
Celsr2	Wt1_CRE	Sox9_CRE	OK	0.193644	0.626147	1.69309	1.92243	0.0018	0.00472152	yes
Cenpn	Wt1_CRE	Sox9_CRE	OK	2.8912	9.44829	1.70839	2.37441	2e-04	0.000649853	yes
Cenpv	Wt1_CRE	Sox9_CRE	OK	73.8703	124.567	0.753857	1.38717	0.01875	0.0384096	yes
Cep104	Wt1_CRE	Sox9_CRE	OK	3.81876	7.58482	0.99001	1.58485	0.0047	0.0111729	yes
Cep41	Wt1_CRE	Sox9_CRE	OK	0.872359	2.57343	1.5607	1.9879	0.00085	0.00240625	yes
Cep63	Wt1_CRE	Sox9_CRE	OK	3.41388	6.65924	0.963946	1.38826	0.01035	0.02267	yes
Cep72	Wt1_CRE	Sox9_CRE	OK	1.19535	7.85085	2.71542	3.68428	5e-05	0.000181042	yes
Cep76	Wt1_CRE	Sox9_CRE	OK	1.92206	4.1614	1.11441	1.63816	0.00465	0.0110638	yes
Cep83os	Wt1_CRE	Sox9_CRE	OK	1.28162	3.42517	1.41821	1.84777	8e-04	0.00227968	yes
Cep85	Wt1_CRE	Sox9_CRE	OK	8.52362	18.8354	1.14391	1.98301	8e-04	0.00227968	yes
Cers3	Wt1_CRE	Sox9_CRE	OK	0.433502	4.92035	3.50465	4.00851	5e-05	0.000181042	yes
Cetn1	Wt1_CRE	Sox9_CRE	OK	2.80129	38.4698	3.77957	4.39349	5e-05	0.000181042	yes
Cetn4	Wt1_CRE	Sox9_CRE	OK	1.6001	7.7822	2.28202	2.66944	5e-05	0.000181042	yes
Cfb	Wt1_CRE	Sox9_CRE	OK	13.9422	6.99853	-0.994332	-1.67784	0.005	0.0118138	yes
Cfh	Wt1_CRE	Sox9_CRE	OK	3.15509	0.96151	-1.71431	-2.33739	5e-05	0.000181042	yes
Cfi	Wt1_CRE	Sox9_CRE	OK	4.32256	1.95745	-1.14291	-1.51492	0.0085	0.019009	yes
Cgn	Wt1_CRE	Sox9_CRE	OK	41.5376	25.8369	-0.684981	-1.29032	0.023	0.0460518	yes
Cgnl1	Wt1_CRE	Sox9_CRE	OK	8.98547	3.50312	-1.35895	-2.41385	5e-05	0.000181042	yes
Chaf1a	Wt1_CRE	Sox9_CRE	OK	4.85351	10.9969	1.17999	1.90424	8e-04	0.00227968	yes
Chchd6	Wt1_CRE	Sox9_CRE	OK	41.1474	82.0476	0.99566	1.7725	0.0027	0.0067915	yes
Chd5	Wt1_CRE	Sox9_CRE	OK	0.390395	1.99873	2.35608	3.05021	5e-05	0.000181042	yes
Chd8	Wt1_CRE	Sox9_CRE	OK	6.14189	3.54098	-0.794534	-1.41481	0.0128	0.0273335	yes
Chit1	Wt1_CRE	Sox9_CRE	OK	0.124762	0.538721	2.11036	1.44082	0.01055	0.0230414	yes
Chn1	Wt1_CRE	Sox9_CRE	OK	1.0109	2.30023	1.18614	1.46073	0.01065	0.0232357	yes
Chordc1	Wt1_CRE	Sox9_CRE	OK	2.62943	1.28647	-1.03134	-1.28297	0.0245	0.048732	yes
Chrdl1	Wt1_CRE	Sox9_CRE	OK	0.567374	0.192393	-1.56025	-1.45787	0.01675	0.0347272	yes
Chst1	Wt1_CRE	Sox9_CRE	OK	4.78777	9.69882	1.01846	1.43475	0.01095	0.0238144	yes
Chst8	Wt1_CRE	Sox9_CRE	OK	3.36223	1.55565	-1.1119	-1.43236	0.00815	0.0183063	yes
Cib4	Wt1_CRE	Sox9_CRE	OK	0.179404	2.88387	4.00672	2.58603	0.01475	0.0310189	yes
Ciita	Wt1_CRE	Sox9_CRE	OK	1.38544	0.51674	-1.42284	-1.65949	0.00455	0.0108497	yes
Cited4	Wt1_CRE	Sox9_CRE	OK	28.2407	56.564	1.00211	1.62985	0.0064	0.0147461	yes
Ckap5	Wt1_CRE	Sox9_CRE	OK	1.43607	0.568572	-1.33671	-1.59329	0.0038	0.00922426	yes
Clasp2	Wt1_CRE	Sox9_CRE	OK	2.77957	1.36835	-1.02242	-1.30325	0.0117	0.025258	yes
Clca1	Wt1_CRE	Sox9_CRE	OK	3.64049	1.2426	-1.55078	-1.84517	0.00125	0.00340738	yes
Clca2	Wt1_CRE	Sox9_CRE	OK	2.41522	0.588389	-2.03731	-2.30308	4e-04	0.00122013	yes
Clcnka	Wt1_CRE	Sox9_CRE	OK	1.28977	0.336368	-1.939	-1.70231	0.00885	0.0197065	yes
Cldn10	Wt1_CRE	Sox9_CRE	OK	3.89445	15.9128	2.03069	2.04401	0.00015	0.000499697	yes
Cldn23	Wt1_CRE	Sox9_CRE	OK	0.119793	1.20149	3.32621	2.28753	0.0063	0.0145455	yes
Cldnd2	Wt1_CRE	Sox9_CRE	OK	0.479232	5.01731	3.38812	2.5518	0.00095	0.0026611	yes
Clec2h	Wt1_CRE	Sox9_CRE	OK	0.689689	0.143951	-2.26036	-1.86195	0.00445	0.0106314	yes
Clgn	Wt1_CRE	Sox9_CRE	OK	0.752779	7.28187	3.27401	3.75685	5e-05	0.000181042	yes
Clk1	Wt1_CRE	Sox9_CRE	OK	14.7588	6.32919	-1.22148	-1.61599	0.0029	0.00724274	yes
Clk4	Wt1_CRE	Sox9_CRE	OK	4.37258	2.00848	-1.12238	-1.37187	0.01245	0.0266895	yes
Clmn	Wt1_CRE	Sox9_CRE	OK	0.400129	1.17562	1.55488	2.09851	6e-04	0.00175946	yes
Cmtm2a	Wt1_CRE	Sox9_CRE	OK	9.74043	34.1089	1.80809	2.77225	5e-05	0.000181042	yes
Cmtm2b	Wt1_CRE	Sox9_CRE	OK	4.92024	55.8259	3.50413	4.26942	5e-05	0.000181042	yes
Cnnm1	Wt1_CRE	Sox9_CRE	OK	0.174119	1.53001	3.1354	3.47683	5e-05	0.000181042	yes
Cntnap2	Wt1_CRE	Sox9_CRE	OK	0.227189	1.01562	2.1604	2.14188	0.00095	0.0026611	yes
Cog6	Wt1_CRE	Sox9_CRE	OK	8.02463	15.9326	0.989472	1.72412	0.0026	0.00656732	yes
Coil	Wt1_CRE	Sox9_CRE	OK	4.49973	12.6997	1.49689	2.36698	1e-04	0.000344485	yes
Col11a1	Wt1_CRE	Sox9_CRE	OK	0.809353	0.341398	-1.24531	-1.46148	0.00755	0.0170913	yes
Col13a1	Wt1_CRE	Sox9_CRE	OK	3.83911	1.4048	-1.4504	-1.7718	0.00255	0.00645267	yes
Col18a1	Wt1_CRE	Sox9_CRE	OK	53.0787	32.4443	-0.710167	-1.28544	0.02265	0.0454281	yes
Col1a1	Wt1_CRE	Sox9_CRE	OK	29.0459	17.528	-0.72867	-1.30696	0.0174	0.0359321	yes
Col2a1	Wt1_CRE	Sox9_CRE	OK	0.214401	1.06567	2.31337	2.20304	7e-04	0.00202148	yes
Col3a1	Wt1_CRE	Sox9_CRE	OK	39.6117	22.9638	-0.786566	-1.50198	0.00725	0.0164784	yes
Colec11	Wt1_CRE	Sox9_CRE	OK	5.89732	1.95603	-1.59213	-1.90446	0.0018	0.00472152	yes
Colec12	Wt1_CRE	Sox9_CRE	OK	1.65285	0.707638	-1.22388	-1.44752	0.00885	0.0197065	yes
Colgalt2	Wt1_CRE	Sox9_CRE	OK	0.333198	1.97207	2.56526	2.41345	0.00015	0.000499697	yes
Comp	Wt1_CRE	Sox9_CRE	OK	1.4903	9.93087	2.73631	3.10774	5e-05	0.000181042	yes
Coro2a	Wt1_CRE	Sox9_CRE	OK	11.0155	18.5551	0.752283	1.41525	0.01565	0.0326995	yes
Cox6b2	Wt1_CRE	Sox9_CRE	OK	25.7159	107.249	2.06023	3.05206	5e-05	0.000181042	yes
Cox7b	Wt1_CRE	Sox9_CRE	OK	44.6725	25.4713	-0.810511	-1.40255	0.01685	0.0349139	yes
Cox7b2	Wt1_CRE	Sox9_CRE	OK	5.21624	24.9246	2.25649	2.6329	1e-04	0.000344485	yes
Cox8a	Wt1_CRE	Sox9_CRE	OK	807.837	467.663	-0.788596	-1.35174	0.01655	0.0343468	yes
Cox8c	Wt1_CRE	Sox9_CRE	OK	9.19198	113.792	3.62988	4.48982	5e-05	0.000181042	yes
Cpa5	Wt1_CRE	Sox9_CRE	OK	0.12084	1.7428	3.85023	2.83478	0.00075	0.00215138	yes
Cpeb2	Wt1_CRE	Sox9_CRE	OK	0.862401	4.9292	2.51492	3.7508	5e-05	0.000181042	yes
Cped1	Wt1_CRE	Sox9_CRE	OK	0.916668	0.37075	-1.30595	-1.3111	0.0196	0.0399521	yes
Cpn1	Wt1_CRE	Sox9_CRE	OK	0.190057	1.33845	2.81606	2.29951	9e-04	0.00253297	yes
Cpsf4l	Wt1_CRE	Sox9_CRE	OK	0.518694	2.71386	2.38739	2.23713	7e-04	0.00202148	yes
Cpt1b	Wt1_CRE	Sox9_CRE	OK	4.84767	19.3803	1.99923	1.75589	0.00605	0.0140205	yes
Cpt1c	Wt1_CRE	Sox9_CRE	OK	7.13165	12.8084	0.844788	1.42134	0.0142	0.0299943	yes
Cpz	Wt1_CRE	Sox9_CRE	OK	24.694	11.2124	-1.13907	-1.8076	0.0023	0.00588292	yes
Crat	Wt1_CRE	Sox9_CRE	OK	17.6305	54.6644	1.63252	2.63441	5e-05	0.000181042	yes
Creb3l4	Wt1_CRE	Sox9_CRE	OK	1.52258	7.46208	2.29306	2.84351	5e-05	0.000181042	yes
Crisp2	Wt1_CRE	Sox9_CRE	OK	1.37642	7.683	2.48074	2.71403	0.00015	0.000499697	yes
Crnde	Wt1_CRE	Sox9_CRE	OK	0.471078	1.47687	1.6485	1.46644	0.0214	0.0431915	yes
Crtac1	Wt1_CRE	Sox9_CRE	OK	0.170767	0.557685	1.70742	1.41488	0.01865	0.038227	yes
Crtam	Wt1_CRE	Sox9_CRE	OK	0.259726	2.22352	3.09779	2.87354	4e-04	0.00122013	yes
Crygs	Wt1_CRE	Sox9_CRE	OK	10.7832	1.92926	-2.48266	-2.64694	2e-04	0.000649853	yes
Crym	Wt1_CRE	Sox9_CRE	OK	7.66669	3.25604	-1.23548	-1.54497	0.00685	0.0156656	yes
Csde1	Wt1_CRE	Sox9_CRE	OK	12.9466	6.65727	-0.959571	-1.50805	0.00665	0.0152603	yes
Csl	Wt1_CRE	Sox9_CRE	OK	0.907855	17.0728	4.2331	4.46559	5e-05	0.000181042	yes
Cspp1	Wt1_CRE	Sox9_CRE	OK	0.723683	0.291307	-1.31282	-1.39914	0.01215	0.0261232	yes
Cst11	Wt1_CRE	Sox9_CRE	OK	2.18384	13.1506	2.59019	2.23347	0.00015	0.000499697	yes
Cst12	Wt1_CRE	Sox9_CRE	OK	313.83	112.134	-1.48476	-2.68771	5e-05	0.000181042	yes
Cst13	Wt1_CRE	Sox9_CRE	OK	0.633558	2.50573	1.98369	1.64869	0.0207	0.0419258	yes
Cst8	Wt1_CRE	Sox9_CRE	OK	14.6785	44.6584	1.60522	2.06643	0.00045	0.001357	yes
Cst9	Wt1_CRE	Sox9_CRE	OK	11.3788	30.3511	1.41539	1.77456	0.00105	0.00291228	yes
Cstl1	Wt1_CRE	Sox9_CRE	OK	0.898904	4.03537	2.16646	1.71271	0.0047	0.0111729	yes
Ctag2	Wt1_CRE	Sox9_CRE	OK	0.15508	0.991824	2.67707	1.89949	0.01535	0.0321478	yes
Ctss	Wt1_CRE	Sox9_CRE	OK	90.2754	48.1844	-0.905768	-1.72831	0.0039	0.0094431	yes
Cttn	Wt1_CRE	Sox9_CRE	OK	93.8452	58.035	-0.693358	-1.31733	0.02115	0.0427404	yes
Cul4b	Wt1_CRE	Sox9_CRE	OK	3.58405	1.81236	-0.98372	-1.40341	0.0103	0.0225761	yes
Cwc22	Wt1_CRE	Sox9_CRE	OK	23.9901	0.89839	-4.73896	-6.17269	5e-05	0.000181042	yes
Cxcl9	Wt1_CRE	Sox9_CRE	OK	0.757363	0.288236	-1.39373	-1.42236	0.02315	0.0463287	yes
Cyb5r3	Wt1_CRE	Sox9_CRE	OK	102.811	194.076	0.91662	1.7313	0.00275	0.0069053	yes
Cybb	Wt1_CRE	Sox9_CRE	OK	1.26982	0.56078	-1.17912	-1.49069	0.01035	0.02267	yes
Cyct	Wt1_CRE	Sox9_CRE	OK	2.59495	9.54504	1.87904	2.05117	8e-04	0.00227968	yes
Cyp17a1	Wt1_CRE	Sox9_CRE	OK	1373.81	655.528	-1.06745	-1.56383	0.00585	0.0135997	yes
Cyp21a1	Wt1_CRE	Sox9_CRE	OK	105.349	259.748	1.30193	1.87091	0.001	0.00278773	yes
Cyp2d26	Wt1_CRE	Sox9_CRE	OK	0.205204	1.83329	3.1593	2.392	0.00385	0.00933446	yes
Cyp2f2	Wt1_CRE	Sox9_CRE	OK	2.65588	12.2479	2.20528	3.13781	5e-05	0.000181042	yes
Cyp2s1	Wt1_CRE	Sox9_CRE	OK	5.39554	24.4378	2.17927	3.56763	5e-05	0.000181042	yes
Cyp46a1	Wt1_CRE	Sox9_CRE	OK	1.17974	2.50574	1.08677	1.29677	0.01935	0.0394996	yes
Cyp4f18	Wt1_CRE	Sox9_CRE	OK	5.39196	1.41751	-1.92745	-1.86245	0.00155	0.00413006	yes
Cyp4f39	Wt1_CRE	Sox9_CRE	OK	0.118398	0.88274	2.89834	2.30586	7e-04	0.00202148	yes
Cyp4v3	Wt1_CRE	Sox9_CRE	OK	4.89477	9.09307	0.893528	1.48869	0.01255	0.0268711	yes
Cypt1	Wt1_CRE	Sox9_CRE	OK	0.726147	5.77654	2.99187	1.24842	0.0088	0.0196042	yes
Cypt12	Wt1_CRE	Sox9_CRE	OK	2.11486	14.1986	2.74712	2.77118	3e-04	0.000939595	yes
Cypt2	Wt1_CRE	Sox9_CRE	OK	0.609914	7.26204	3.5737	2.92555	2e-04	0.000649853	yes
Cypt3	Wt1_CRE	Sox9_CRE	OK	0.820237	10.6199	3.69458	2.98561	0.00015	0.000499697	yes
D11Wsu47e	Wt1_CRE	Sox9_CRE	OK	10.9922	20.9503	0.930495	1.56856	0.00775	0.0174917	yes
D130017N08Rik	Wt1_CRE	Sox9_CRE	OK	0.266468	1.07801	2.01634	1.85223	0.0024	0.00611388	yes
D16Ertd472e	Wt1_CRE	Sox9_CRE	OK	0.696185	1.68402	1.27437	1.79276	0.0052	0.0122399	yes
D19Bwg1357e	Wt1_CRE	Sox9_CRE	OK	3.62237	1.86034	-0.961364	-1.29575	0.01565	0.0326995	yes
D1Pas1	Wt1_CRE	Sox9_CRE	OK	0.341492	2.03521	2.57526	2.57569	5e-05	0.000181042	yes
D7Ertd443e	Wt1_CRE	Sox9_CRE	OK	0.153912	1.20219	2.9655	2.56039	0.00035	0.0010818	yes
Daam1	Wt1_CRE	Sox9_CRE	OK	0.781885	0.356277	-1.13396	-1.31422	0.02	0.0406726	yes
Daf2	Wt1_CRE	Sox9_CRE	OK	0.258659	1.70685	2.72222	2.18827	0.00525	0.0123449	yes
Dak	Wt1_CRE	Sox9_CRE	OK	14.7787	38.6726	1.38779	2.44451	5e-05	0.000181042	yes
Daw1	Wt1_CRE	Sox9_CRE	OK	0.100989	2.3386	4.53338	2.72945	0.00075	0.00215138	yes
Dbi	Wt1_CRE	Sox9_CRE	OK	519.364	244.406	-1.08747	-2.04114	3e-04	0.000939595	yes
Dbil5	Wt1_CRE	Sox9_CRE	OK	13.5956	57.376	2.0773	2.75956	5e-05	0.000181042	yes
Dbndd1	Wt1_CRE	Sox9_CRE	OK	2.36169	5.49808	1.21911	1.51577	0.0139	0.0294384	yes
Dcn	Wt1_CRE	Sox9_CRE	OK	97.4217	48.8764	-0.995104	-1.65382	0.00275	0.0069053	yes
Dcp1b	Wt1_CRE	Sox9_CRE	OK	2.67766	5.26607	0.975752	1.40887	0.01545	0.0323311	yes
Dcst1	Wt1_CRE	Sox9_CRE	OK	0.15761	3.53294	4.48644	4.00807	5e-05	0.000181042	yes
Ddr2	Wt1_CRE	Sox9_CRE	OK	1.70221	0.828965	-1.03802	-1.37252	0.01285	0.0274269	yes
Ddx20	Wt1_CRE	Sox9_CRE	OK	3.81102	8.65524	1.1834	1.7811	0.0016	0.00425004	yes
Ddx25	Wt1_CRE	Sox9_CRE	OK	3.58895	28.3048	2.97941	4.13052	5e-05	0.000181042	yes
Ddx26b	Wt1_CRE	Sox9_CRE	OK	2.29047	0.94865	-1.27169	-1.49615	0.0075	0.0169913	yes
Ddx3x	Wt1_CRE	Sox9_CRE	OK	9.493	4.09515	-1.21295	-1.88886	0.00055	0.0016258	yes
Ddx3y	Wt1_CRE	Sox9_CRE	OK	1.45236	0.663183	-1.13092	-1.40691	0.0139	0.0294384	yes
Ddx50	Wt1_CRE	Sox9_CRE	OK	5.2787	2.00781	-1.39456	-1.66249	0.0023	0.00588292	yes
Deb1	Wt1_CRE	Sox9_CRE	OK	17.8765	8.66285	-1.04515	-1.32762	0.02125	0.0429211	yes
Defb36	Wt1_CRE	Sox9_CRE	OK	534.045	268.138	-0.993988	-1.86996	0.00145	0.00388955	yes
Dennd4c	Wt1_CRE	Sox9_CRE	OK	0.890382	0.412192	-1.11111	-1.31074	0.01945	0.0396837	yes
Depdc1b	Wt1_CRE	Sox9_CRE	OK	0.350434	1.20587	1.78286	1.84287	0.0013	0.0035278	yes
Deptor	Wt1_CRE	Sox9_CRE	OK	1.49775	0.670258	-1.16001	-1.50408	0.00565	0.0131834	yes
Dgat2	Wt1_CRE	Sox9_CRE	OK	9.25364	20.746	1.16474	1.92411	0.00045	0.001357	yes
Dgkeos	Wt1_CRE	Sox9_CRE	OK	0.969792	6.43919	2.73113	2.21395	0.0042	0.0100906	yes
Dgkh	Wt1_CRE	Sox9_CRE	OK	0.312737	1.18256	1.91889	2.04677	0.00065	0.00189034	yes
Dhx30	Wt1_CRE	Sox9_CRE	OK	27.7287	45.8631	0.725952	1.35965	0.01915	0.0391362	yes
Dhx9	Wt1_CRE	Sox9_CRE	OK	5.68854	2.65502	-1.09933	-1.52916	0.00625	0.0144404	yes
Diablo	Wt1_CRE	Sox9_CRE	OK	52.1978	109.922	1.07442	2.0643	3e-04	0.000939595	yes
Dis3l	Wt1_CRE	Sox9_CRE	OK	4.08582	13.9614	1.77275	2.90233	5e-05	0.000181042	yes
Disp2	Wt1_CRE	Sox9_CRE	OK	0.61095	1.70459	1.4803	1.91552	0.0013	0.0035278	yes
Dkk3	Wt1_CRE	Sox9_CRE	OK	0.417596	1.17267	1.48962	1.61158	0.0092	0.0204011	yes
Dkkl1	Wt1_CRE	Sox9_CRE	OK	11.3022	151.508	3.74473	4.93411	5e-05	0.000181042	yes
Dld	Wt1_CRE	Sox9_CRE	OK	12.339	6.9287	-0.83257	-1.26992	0.01795	0.0369445	yes
Dlec1	Wt1_CRE	Sox9_CRE	OK	0.299985	1.81246	2.59499	3.04138	5e-05	0.000181042	yes
Dll3	Wt1_CRE	Sox9_CRE	OK	0.953763	2.26903	1.25038	1.34172	0.0252	0.049981	yes
Dmrta2	Wt1_CRE	Sox9_CRE	OK	0.227449	0.983779	2.11279	1.91214	0.0029	0.00724274	yes
Dmrtb1	Wt1_CRE	Sox9_CRE	OK	10.4315	60.0652	2.52558	3.76225	5e-05	0.000181042	yes
Dmrtc1b	Wt1_CRE	Sox9_CRE	OK	1.00826	4.67751	2.21388	2.2982	5e-04	0.00149177	yes
Dmrtc2	Wt1_CRE	Sox9_CRE	OK	2.22758	13.2896	2.57675	3.37432	5e-05	0.000181042	yes
Dnaaf1	Wt1_CRE	Sox9_CRE	OK	5.63799	53.6927	3.25147	2.56729	0.002	0.00519121	yes
Dnaaf3	Wt1_CRE	Sox9_CRE	OK	3.08764	7.05522	1.19219	1.62401	0.0058	0.0134955	yes
Dnah1	Wt1_CRE	Sox9_CRE	OK	0.316949	2.06937	2.70687	3.52201	5e-05	0.000181042	yes
Dnah8	Wt1_CRE	Sox9_CRE	OK	0.216899	1.93478	3.15707	3.84533	5e-05	0.000181042	yes
Dnaja4	Wt1_CRE	Sox9_CRE	OK	5.40301	9.5851	0.827031	1.41654	0.0161	0.033544	yes
Dnajb1	Wt1_CRE	Sox9_CRE	OK	21.2407	41.5425	0.967756	1.78701	0.00215	0.0055373	yes
Dnajb13	Wt1_CRE	Sox9_CRE	OK	2.12011	18.5058	3.12576	3.88898	5e-05	0.000181042	yes
Dnajb14	Wt1_CRE	Sox9_CRE	OK	5.3169	10.0829	0.923258	1.43644	0.01555	0.0325189	yes
Dnajb8	Wt1_CRE	Sox9_CRE	OK	2.41786	15.6698	2.69619	2.64377	0.00025	0.000795966	yes
Dnajc27	Wt1_CRE	Sox9_CRE	OK	1.70586	4.81217	1.49619	2.12488	7e-04	0.00202148	yes
Dnttip2	Wt1_CRE	Sox9_CRE	OK	2.66099	1.17881	-1.17463	-1.27286	0.014	0.0296225	yes
Dock5	Wt1_CRE	Sox9_CRE	OK	1.26394	0.590512	-1.09788	-1.53456	0.0056	0.0130777	yes
Dock7	Wt1_CRE	Sox9_CRE	OK	1.64941	0.699486	-1.23759	-1.47354	0.0077	0.0173918	yes
Dpep3	Wt1_CRE	Sox9_CRE	OK	13.6522	60.2455	2.14172	3.39854	5e-05	0.000181042	yes
Dpysl2	Wt1_CRE	Sox9_CRE	OK	7.64194	4.40415	-0.795074	-1.36008	0.01745	0.0360208	yes
Dpysl4	Wt1_CRE	Sox9_CRE	OK	18.0987	4.86928	-1.89411	-3.03707	5e-05	0.000181042	yes
Drc1	Wt1_CRE	Sox9_CRE	OK	0.456204	6.51575	3.83618	3.75981	5e-05	0.000181042	yes
Dsc2	Wt1_CRE	Sox9_CRE	OK	0.503448	0.108039	-2.2203	-1.88681	0.00445	0.0106314	yes
Dsc3	Wt1_CRE	Sox9_CRE	OK	2.70914	0.846409	-1.67841	-1.78506	0.0014	0.00377084	yes
Dsel	Wt1_CRE	Sox9_CRE	OK	0.470548	0.128778	-1.86946	-1.88044	0.0032	0.00791143	yes
Dsg2	Wt1_CRE	Sox9_CRE	OK	0.588585	0.196887	-1.57988	-1.59608	0.01515	0.0317744	yes
Dst	Wt1_CRE	Sox9_CRE	OK	0.981135	0.481836	-1.02591	-1.49702	0.0071	0.0161686	yes
Dusp13	Wt1_CRE	Sox9_CRE	OK	1.72667	19.5646	3.50218	4.02695	5e-05	0.000181042	yes
Dusp15	Wt1_CRE	Sox9_CRE	OK	1.43802	7.68008	2.41703	2.18413	6e-04	0.00175946	yes
Dusp18	Wt1_CRE	Sox9_CRE	OK	0.62322	1.36869	1.13498	1.44512	0.01675	0.0347272	yes
Dynlrb2	Wt1_CRE	Sox9_CRE	OK	0.460646	4.58546	3.31534	2.60976	0.00175	0.00460242	yes
Dyrk1b	Wt1_CRE	Sox9_CRE	OK	12.956	30.6689	1.24316	2.12168	0.00015	0.000499697	yes
Dyrk3	Wt1_CRE	Sox9_CRE	OK	4.03517	10.7947	1.41963	2.02473	0.00025	0.000795966	yes
Dyrk4	Wt1_CRE	Sox9_CRE	OK	0.0523186	0.597035	3.51242	2.44091	0.0036	0.008788	yes
Dyx1c1	Wt1_CRE	Sox9_CRE	OK	0.304088	1.02768	1.75684	1.5375	0.00725	0.0164784	yes
E030019B06Rik	Wt1_CRE	Sox9_CRE	OK	0.210437	1.45799	2.79252	2.37264	0.00065	0.00189034	yes
E230008N13Rik	Wt1_CRE	Sox9_CRE	OK	0.118676	0.477323	2.00794	1.88089	0.00295	0.00735253	yes
E330017L17Rik	Wt1_CRE	Sox9_CRE	OK	1.62818	5.95217	1.87015	2.01568	0.00065	0.00189034	yes
E330021D16Rik	Wt1_CRE	Sox9_CRE	OK	3.54972	0.620102	-2.51713	-2.54745	5e-05	0.000181042	yes
Edem3	Wt1_CRE	Sox9_CRE	OK	1.0909	0.50676	-1.10614	-1.29955	0.0199	0.0404927	yes
Efcab10	Wt1_CRE	Sox9_CRE	OK	1.15525	10.782	3.22235	3.226	5e-05	0.000181042	yes
Efcab12	Wt1_CRE	Sox9_CRE	OK	0.244049	1.27286	2.38284	2.31789	0.00085	0.00240625	yes
Efcab3	Wt1_CRE	Sox9_CRE	OK	0.115362	0.694	2.58876	2.05778	0.00375	0.0091145	yes
Efcab6	Wt1_CRE	Sox9_CRE	OK	1.01217	9.75231	3.2683	3.41551	5e-05	0.000181042	yes
Efcab9	Wt1_CRE	Sox9_CRE	OK	0.565949	4.47629	2.98356	2.75185	0.00015	0.000499697	yes
Efhc1	Wt1_CRE	Sox9_CRE	OK	1.6466	10.976	2.73678	3.55385	5e-05	0.000181042	yes
Egflam	Wt1_CRE	Sox9_CRE	OK	19.2414	30.6631	0.672292	1.28206	0.0238	0.0474877	yes
Eif1ax	Wt1_CRE	Sox9_CRE	OK	54.6637	32.3057	-0.758796	-1.34452	0.0235	0.0469543	yes
Eif2ak2	Wt1_CRE	Sox9_CRE	OK	1.0211	0.324705	-1.65292	-1.77223	0.0029	0.00724274	yes
Eif3a	Wt1_CRE	Sox9_CRE	OK	5.32973	2.04176	-1.38425	-2.0172	0.00035	0.0010818	yes
Elavl3	Wt1_CRE	Sox9_CRE	OK	0.19973	0.530074	1.40814	1.41094	0.01925	0.0393142	yes
Elfn2	Wt1_CRE	Sox9_CRE	OK	0.160793	1.20037	2.9002	2.97215	5e-05	0.000181042	yes
Elovl3	Wt1_CRE	Sox9_CRE	OK	9.09559	3.61476	-1.33127	-1.80739	0.0019	0.00495711	yes
Elovl6	Wt1_CRE	Sox9_CRE	OK	2.08263	0.910149	-1.19423	-1.55411	0.00585	0.0135997	yes
Emb	Wt1_CRE	Sox9_CRE	OK	22.9232	11.0277	-1.05567	-1.83411	0.00115	0.00316049	yes
Emilin1	Wt1_CRE	Sox9_CRE	OK	11.3868	5.24977	-1.11704	-1.74417	0.0011	0.00303574	yes
Enkd1	Wt1_CRE	Sox9_CRE	OK	5.36469	18.417	1.77947	2.48603	5e-05	0.000181042	yes
Enkur	Wt1_CRE	Sox9_CRE	OK	0.366703	1.21166	1.7243	1.40691	0.01615	0.0336393	yes
Eno4	Wt1_CRE	Sox9_CRE	OK	0.655678	3.61284	2.46208	2.73458	2e-04	0.000649853	yes
Enpp2	Wt1_CRE	Sox9_CRE	OK	2.43578	0.671049	-1.85989	-2.08354	0.00045	0.001357	yes
Enthd1	Wt1_CRE	Sox9_CRE	OK	0.21811	2.42441	3.47451	3.09648	5e-05	0.000181042	yes
Ephb1	Wt1_CRE	Sox9_CRE	OK	0.633779	1.44524	1.18926	1.46947	0.01075	0.0234274	yes
Epm2aip1	Wt1_CRE	Sox9_CRE	OK	1.36236	0.687751	-0.986147	-1.26114	0.0218	0.0439076	yes
Eprs	Wt1_CRE	Sox9_CRE	OK	3.92033	1.80005	-1.12294	-1.46736	0.00695	0.0158684	yes
Erdr1	Wt1_CRE	Sox9_CRE	OK	155.622	81.2471	-0.937661	-1.57708	0.0057	0.0132883	yes
Erich2	Wt1_CRE	Sox9_CRE	OK	0.571014	5.76477	3.33566	3.34766	1e-04	0.000344485	yes
Erich3	Wt1_CRE	Sox9_CRE	OK	0.0775553	1.09457	3.819	2.57495	0.00415	0.00998363	yes
Erich6	Wt1_CRE	Sox9_CRE	OK	0.0541029	0.895968	4.04967	2.94992	0.00295	0.00735253	yes
Esf1	Wt1_CRE	Sox9_CRE	OK	0.454521	0.163391	-1.47602	-1.2284	0.0221	0.0444439	yes
Espl1	Wt1_CRE	Sox9_CRE	OK	3.69167	6.9347	0.909559	1.5564	0.0086	0.0192036	yes
Exd1	Wt1_CRE	Sox9_CRE	OK	0.657901	1.44589	1.13601	1.32295	0.0197	0.0401353	yes
Exd2	Wt1_CRE	Sox9_CRE	OK	3.83078	6.72232	0.811321	1.28445	0.0217	0.0437295	yes
Fa2h	Wt1_CRE	Sox9_CRE	OK	0.613985	3.05456	2.31469	2.50058	0.00025	0.000795966	yes
Faah	Wt1_CRE	Sox9_CRE	OK	2.44645	5.55429	1.18291	1.77497	0.0031	0.00768798	yes
Fabp9	Wt1_CRE	Sox9_CRE	OK	5.89967	56.006	3.24687	4.04875	5e-05	0.000181042	yes
Fads3	Wt1_CRE	Sox9_CRE	OK	15.0755	8.81612	-0.773991	-1.30132	0.02365	0.0472194	yes
Faf1	Wt1_CRE	Sox9_CRE	OK	9.26951	18.653	1.00884	1.89646	0.0016	0.00425004	yes
Fam107b	Wt1_CRE	Sox9_CRE	OK	0.861705	2.68165	1.63785	2.01767	0.0012	0.00328501	yes
Fam118a	Wt1_CRE	Sox9_CRE	OK	4.78026	9.47686	0.98732	1.58083	0.00675	0.0154633	yes
Fam131b	Wt1_CRE	Sox9_CRE	OK	0.147985	0.523631	1.8231	1.7767	0.00475	0.0112807	yes
Fam132b	Wt1_CRE	Sox9_CRE	OK	14.7864	4.12052	-1.84337	-2.86273	5e-05	0.000181042	yes
Fam135a	Wt1_CRE	Sox9_CRE	OK	1.08771	0.493076	-1.14141	-1.27869	0.0229	0.0458708	yes
Fam135b	Wt1_CRE	Sox9_CRE	OK	0.0263573	0.572541	4.44111	2.73147	0.003	0.00746268	yes
Fam154a	Wt1_CRE	Sox9_CRE	OK	0.0767678	1.33336	4.11842	3.13799	0.00125	0.00340738	yes
Fam162a	Wt1_CRE	Sox9_CRE	OK	63.7229	36.7632	-0.793549	-1.36098	0.02245	0.0450755	yes
Fam167a	Wt1_CRE	Sox9_CRE	OK	0.115056	0.526617	2.19442	1.90612	0.0047	0.0111729	yes
Fam167b	Wt1_CRE	Sox9_CRE	OK	6.3081	2.36939	-1.41269	-1.52534	0.01075	0.0234274	yes
Fam170a	Wt1_CRE	Sox9_CRE	OK	0.522129	6.47085	3.63148	3.23482	3e-04	0.000939595	yes
Fam170b	Wt1_CRE	Sox9_CRE	OK	0.533121	6.85335	3.68427	3.27776	5e-05	0.000181042	yes
Fam178b	Wt1_CRE	Sox9_CRE	OK	8.97381	34.4275	1.93977	2.42028	5e-05	0.000181042	yes
Fam179a	Wt1_CRE	Sox9_CRE	OK	0.833305	0.334029	-1.31887	-1.30672	0.0204	0.0413866	yes
Fam181a	Wt1_CRE	Sox9_CRE	OK	0.459531	8.94388	4.28267	3.67544	1e-04	0.000344485	yes
Fam183b	Wt1_CRE	Sox9_CRE	OK	0.306581	1.91068	2.63974	1.66035	0.00765	0.0172922	yes
Fam186b	Wt1_CRE	Sox9_CRE	OK	0.473451	4.30197	3.18371	3.47647	5e-05	0.000181042	yes
Fam187b	Wt1_CRE	Sox9_CRE	OK	6.14106	12.8475	1.06492	1.46086	0.01125	0.0243981	yes
Fam188b	Wt1_CRE	Sox9_CRE	OK	1.80947	5.73077	1.66316	2.48168	5e-05	0.000181042	yes
Fam19a5	Wt1_CRE	Sox9_CRE	OK	15.7313	6.12366	-1.36117	-2.12927	6e-04	0.00175946	yes
Fam209	Wt1_CRE	Sox9_CRE	OK	0.479984	10.1813	4.4068	3.74925	1e-04	0.000344485	yes
Fam21	Wt1_CRE	Sox9_CRE	OK	7.67365	4.10807	-0.901451	-1.42359	0.01	0.0219957	yes
Fam216a	Wt1_CRE	Sox9_CRE	OK	26.5387	57.8235	1.12356	1.96543	0.001	0.00278773	yes
Fam217a	Wt1_CRE	Sox9_CRE	OK	0.0889492	0.7114	2.99961	2.42698	0.00065	0.00189034	yes
Fam221b	Wt1_CRE	Sox9_CRE	OK	0.471401	5.10532	3.43697	2.8986	0.00035	0.0010818	yes
Fam222a	Wt1_CRE	Sox9_CRE	OK	25.3275	15.4251	-0.71542	-1.21499	0.02515	0.0498944	yes
Fam227a	Wt1_CRE	Sox9_CRE	OK	0.22154	0.545929	1.30114	1.45333	0.0162	0.033731	yes
Fam229a	Wt1_CRE	Sox9_CRE	OK	8.39266	44.0072	2.39054	3.00608	5e-05	0.000181042	yes
Fam229b	Wt1_CRE	Sox9_CRE	OK	5.72469	41.9107	2.87205	3.78017	5e-05	0.000181042	yes
Fam3b	Wt1_CRE	Sox9_CRE	OK	0.349495	1.89457	2.43852	1.92664	0.0068	0.0155661	yes
Fam46a	Wt1_CRE	Sox9_CRE	OK	1.49283	0.605114	-1.30277	-1.58632	0.00575	0.0133922	yes
Fam46b	Wt1_CRE	Sox9_CRE	OK	0.939814	2.59099	1.46305	1.66763	0.0049	0.0116023	yes
Fam49b	Wt1_CRE	Sox9_CRE	OK	5.12467	2.51239	-1.0284	-1.48262	0.00985	0.0216986	yes
Fam50b	Wt1_CRE	Sox9_CRE	OK	1.49804	14.0126	3.22558	3.01938	5e-05	0.000181042	yes
Fam64a	Wt1_CRE	Sox9_CRE	OK	4.19134	1.47848	-1.5033	-1.73952	0.0023	0.00588292	yes
Fam65c	Wt1_CRE	Sox9_CRE	OK	3.51603	1.73747	-1.01696	-1.33316	0.02	0.0406726	yes
Fam71e1	Wt1_CRE	Sox9_CRE	OK	4.43982	26.6949	2.58799	2.95706	5e-05	0.000181042	yes
Fam71e2	Wt1_CRE	Sox9_CRE	OK	0.127393	3.12995	4.61879	3.84436	2e-04	0.000649853	yes
Fam71f1	Wt1_CRE	Sox9_CRE	OK	0.838014	5.77948	2.78589	2.50582	0.00035	0.0010818	yes
Fam71f2	Wt1_CRE	Sox9_CRE	OK	2.09334	11.6724	2.47922	2.76087	5e-05	0.000181042	yes
Fam76b	Wt1_CRE	Sox9_CRE	OK	1.12664	0.460077	-1.29208	-1.37476	0.01575	0.0328871	yes
Fam83e	Wt1_CRE	Sox9_CRE	OK	0.243893	1.66413	2.77045	1.53786	0.00285	0.00713285	yes
Fam92b	Wt1_CRE	Sox9_CRE	OK	0.138441	0.813025	2.55403	1.56925	0.0204	0.0413866	yes
Fam98c	Wt1_CRE	Sox9_CRE	OK	20.8621	42.4132	1.02363	1.452	0.0129	0.0275218	yes
Fancd2os	Wt1_CRE	Sox9_CRE	OK	0.0851272	0.793418	3.22039	2.12906	0.0061	0.0141232	yes
Fancg	Wt1_CRE	Sox9_CRE	OK	4.5344	9.35551	1.0449	1.65461	0.0055	0.0128664	yes
Fbln2	Wt1_CRE	Sox9_CRE	OK	14.9585	7.56377	-0.983787	-1.741	0.00285	0.00713285	yes
Fbp1	Wt1_CRE	Sox9_CRE	OK	8.92438	68.0322	2.93039	4.62679	5e-05	0.000181042	yes
Fbxo2	Wt1_CRE	Sox9_CRE	OK	6.01412	13.6633	1.18388	1.59944	0.00705	0.0160675	yes
Fbxo24	Wt1_CRE	Sox9_CRE	OK	0.877724	5.51389	2.65123	2.79334	5e-05	0.000181042	yes
Fbxo39	Wt1_CRE	Sox9_CRE	OK	0.159237	3.04251	4.25601	3.16864	5e-04	0.00149177	yes
Fbxo43	Wt1_CRE	Sox9_CRE	OK	0.063401	0.462647	2.86734	2.31217	0.0014	0.00377084	yes
Fbxo44	Wt1_CRE	Sox9_CRE	OK	6.54387	16.0421	1.29364	1.82485	0.00365	0.00889811	yes
Fbxw10	Wt1_CRE	Sox9_CRE	OK	0.222426	1.803	3.019	2.80335	2e-04	0.000649853	yes
Fcer1g	Wt1_CRE	Sox9_CRE	OK	108.25	60.1763	-0.8471	-1.45165	0.011	0.0239126	yes
Fcho1	Wt1_CRE	Sox9_CRE	OK	11.157	4.27698	-1.38329	-2.14848	5e-05	0.000181042	yes
Fcrla	Wt1_CRE	Sox9_CRE	OK	0.12264	0.646371	2.39793	1.88953	0.00485	0.0114946	yes
Fetub	Wt1_CRE	Sox9_CRE	OK	11.4118	32.8768	1.52655	2.51616	5e-05	0.000181042	yes
Fgf1	Wt1_CRE	Sox9_CRE	OK	0.75202	0.227183	-1.72691	-1.62171	0.0123	0.0264077	yes
Fgf18	Wt1_CRE	Sox9_CRE	OK	9.4205	4.29264	-1.13394	-1.64257	0.00495	0.0117087	yes
Fgf8	Wt1_CRE	Sox9_CRE	OK	0.300318	2.94329	3.29286	2.2621	0.00045	0.001357	yes
Fgl2	Wt1_CRE	Sox9_CRE	OK	8.05494	4.26877	-0.916052	-1.53991	0.00995	0.0218966	yes
Fhad1	Wt1_CRE	Sox9_CRE	OK	0.118144	0.616868	2.38442	1.99059	0.00255	0.00645267	yes
Fhdc1	Wt1_CRE	Sox9_CRE	OK	0.501415	1.14104	1.18627	1.55025	0.0069	0.0157672	yes
Fhl4	Wt1_CRE	Sox9_CRE	OK	2.26684	30.2174	3.73663	5.29426	5e-05	0.000181042	yes
Fhl5	Wt1_CRE	Sox9_CRE	OK	0.20081	2.0907	3.38009	2.62888	0.00065	0.00189034	yes
Fignl1	Wt1_CRE	Sox9_CRE	OK	0.512922	1.26323	1.30031	1.31328	0.0184	0.037766	yes
Fkbpl	Wt1_CRE	Sox9_CRE	OK	8.8473	16.911	0.934651	1.46803	0.0115	0.0248768	yes
Flt3	Wt1_CRE	Sox9_CRE	OK	0.133375	0.631936	2.24429	2.22293	0.0015	0.00400973	yes
Flywch1	Wt1_CRE	Sox9_CRE	OK	15.4246	26.9668	0.805949	1.43523	0.01105	0.0240104	yes
Fmod	Wt1_CRE	Sox9_CRE	OK	4.44575	1.36472	-1.70383	-2.37193	0.00015	0.000499697	yes
Fnbp1l	Wt1_CRE	Sox9_CRE	OK	0.992445	0.440555	-1.17167	-1.31038	0.02175	0.0438208	yes
Fndc3b	Wt1_CRE	Sox9_CRE	OK	4.06651	2.17397	-0.903458	-1.40565	0.0109	0.0237184	yes
Fndc8	Wt1_CRE	Sox9_CRE	OK	0.158248	2.13482	3.75386	3.1902	0.00015	0.000499697	yes
Fosb	Wt1_CRE	Sox9_CRE	OK	0.712804	0.229145	-1.63724	-1.49551	0.01105	0.0240104	yes
Foxa2	Wt1_CRE	Sox9_CRE	OK	0.174995	2.16642	3.62993	3.0049	5e-05	0.000181042	yes
Foxh1	Wt1_CRE	Sox9_CRE	OK	0.229006	1.1411	2.31697	1.82346	0.00575	0.0133922	yes
Foxj1	Wt1_CRE	Sox9_CRE	OK	0.721205	7.69354	3.41517	3.7182	5e-05	0.000181042	yes
Frat1	Wt1_CRE	Sox9_CRE	OK	1.92519	11.0143	2.51631	3.33498	5e-05	0.000181042	yes
Frat2	Wt1_CRE	Sox9_CRE	OK	1.43681	8.94809	2.63871	3.18666	5e-05	0.000181042	yes
Frmpd1	Wt1_CRE	Sox9_CRE	OK	0.440794	1.00023	1.18216	1.41828	0.0174	0.0359321	yes
Frzb	Wt1_CRE	Sox9_CRE	OK	17.0373	9.51343	-0.840657	-1.45774	0.01195	0.0257383	yes
Fscn3	Wt1_CRE	Sox9_CRE	OK	0.791427	4.78708	2.59662	2.07373	0.00355	0.0086784	yes
Fsip1	Wt1_CRE	Sox9_CRE	OK	0.233418	1.82656	2.96814	2.73346	1e-04	0.000344485	yes
Ftmt	Wt1_CRE	Sox9_CRE	OK	0.0995814	2.03714	4.35453	2.95794	0.00645	0.0148494	yes
Ftsj3	Wt1_CRE	Sox9_CRE	OK	15.0264	8.77933	-0.775315	-1.296	0.02125	0.0429211	yes
Gabrd	Wt1_CRE	Sox9_CRE	OK	0.151184	0.671048	2.15011	1.73497	0.00725	0.0164784	yes
Galnt10	Wt1_CRE	Sox9_CRE	OK	26.8893	51.0288	0.924277	1.7025	0.00335	0.00824208	yes
Galnt3	Wt1_CRE	Sox9_CRE	OK	0.0954332	0.590116	2.62843	2.31896	0.00165	0.00436863	yes
Galntl5	Wt1_CRE	Sox9_CRE	OK	0.221233	1.15566	2.38508	2.11852	0.0027	0.0067915	yes
Gapdhs	Wt1_CRE	Sox9_CRE	OK	5.86204	43.3835	2.88767	3.5382	5e-05	0.000181042	yes
Gca	Wt1_CRE	Sox9_CRE	OK	4.58568	2.46812	-0.893722	-1.26796	0.0246	0.0489063	yes
Gch1	Wt1_CRE	Sox9_CRE	OK	10.6124	5.76006	-0.8816	-1.48408	0.0144	0.0303661	yes
Gcnt4	Wt1_CRE	Sox9_CRE	OK	0.758682	0.268419	-1.49901	-1.59303	0.0047	0.0111729	yes
Gda	Wt1_CRE	Sox9_CRE	OK	0.661222	0.1901	-1.79837	-1.91482	0.0013	0.0035278	yes
Gdpd4	Wt1_CRE	Sox9_CRE	OK	0.056938	0.545927	3.26124	2.41634	0.00265	0.00667688	yes
Gemin5	Wt1_CRE	Sox9_CRE	OK	6.33663	10.5968	0.74184	1.34655	0.0229	0.0458708	yes
Gfap	Wt1_CRE	Sox9_CRE	OK	0.266926	1.17154	2.13389	2.03651	0.0013	0.0035278	yes
Ggh	Wt1_CRE	Sox9_CRE	OK	28.8005	16.3327	-0.818329	-1.2573	0.0231	0.0462403	yes
Ggn	Wt1_CRE	Sox9_CRE	OK	4.02245	29.5525	2.87713	2.73853	5e-05	0.000181042	yes
Ggnbp1	Wt1_CRE	Sox9_CRE	OK	13.4483	130.479	3.27832	2.24581	0.00465	0.0110638	yes
Ghrl	Wt1_CRE	Sox9_CRE	OK	0.484818	3.64833	2.91172	2.01758	0.0023	0.00588292	yes
Gigyf2	Wt1_CRE	Sox9_CRE	OK	2.93438	1.53004	-0.939488	-1.33244	0.01565	0.0326995	yes
Gjb2	Wt1_CRE	Sox9_CRE	OK	2.22148	0.434409	-2.3544	-2.62988	1e-04	0.000344485	yes
Gjd3	Wt1_CRE	Sox9_CRE	OK	0.325942	1.60212	2.29729	1.90425	0.0234	0.0467746	yes
Gk2	Wt1_CRE	Sox9_CRE	OK	1.55729	21.3941	3.78011	4.03234	5e-05	0.000181042	yes
Gkap1	Wt1_CRE	Sox9_CRE	OK	16.02	27.7006	0.790038	1.26404	0.01985	0.0404003	yes
Glipr1l1	Wt1_CRE	Sox9_CRE	OK	0.203967	1.77357	3.12025	1.98616	0.02385	0.0475719	yes
Glt1d1	Wt1_CRE	Sox9_CRE	OK	0.122167	1.12463	3.20252	2.27726	0.0049	0.0116023	yes
Glt6d1	Wt1_CRE	Sox9_CRE	OK	0.0946963	1.17065	3.62786	2.27219	0.0164	0.0340721	yes
Glyctk	Wt1_CRE	Sox9_CRE	OK	1.19031	2.62921	1.1433	1.57721	0.0087	0.0194058	yes
Gm10336	Wt1_CRE	Sox9_CRE	OK	2.17569	1.05511	-1.04407	-1.21614	0.01615	0.0336393	yes
Gm11780	Wt1_CRE	Sox9_CRE	OK	0.372423	2.3992	2.68754	2.47939	0.00215	0.0055373	yes
Gm11837	Wt1_CRE	Sox9_CRE	OK	2.0832	8.88265	2.09219	2.00023	0.0019	0.00495711	yes
Gm11992	Wt1_CRE	Sox9_CRE	OK	0.0708564	0.560542	2.98385	1.8564	0.007	0.015969	yes
Gm12191	Wt1_CRE	Sox9_CRE	OK	758.883	458.926	-0.725617	-1.34335	0.02085	0.0421972	yes
Gm128	Wt1_CRE	Sox9_CRE	OK	4.97864	44.8679	3.17186	4.29816	5e-05	0.000181042	yes
Gm13178	Wt1_CRE	Sox9_CRE	OK	0.0559172	1.19947	4.42296	2.6826	0.0229	0.0458708	yes
Gm15772	Wt1_CRE	Sox9_CRE	OK	1361.84	784.88	-0.795018	-1.51321	0.0102	0.0223811	yes
Gm15800	Wt1_CRE	Sox9_CRE	OK	1.57356	2.73706	0.798599	1.38538	0.0155	0.032425	yes
Gm166	Wt1_CRE	Sox9_CRE	OK	13.6025	36.5072	1.42431	1.8039	0.00145	0.00388955	yes
Gm1661	Wt1_CRE	Sox9_CRE	OK	0.775797	5.51524	2.82967	3.1765	5e-05	0.000181042	yes
Gm19705	Wt1_CRE	Sox9_CRE	OK	6.94267	2.76349	-1.329	-1.34703	0.0178	0.0366667	yes
Gm21269	Wt1_CRE	Sox9_CRE	OK	0.113598	2.40127	4.40179	2.76621	0.01365	0.028959	yes
Gm2762	Wt1_CRE	Sox9_CRE	OK	0.385024	5.88317	3.93358	3.8748	5e-05	0.000181042	yes
Gm4763	Wt1_CRE	Sox9_CRE	OK	0.467484	10.2205	4.45041	3.86067	2e-04	0.000649853	yes
Gm4787	Wt1_CRE	Sox9_CRE	OK	0.0788721	1.324	4.06924	3.33693	4e-04	0.00122013	yes
Gm4871	Wt1_CRE	Sox9_CRE	OK	0.320348	3.54059	3.46627	2.18846	0.0106	0.0231394	yes
Gm4984	Wt1_CRE	Sox9_CRE	OK	0.50968	3.73435	2.8732	2.30409	0.0016	0.00425004	yes
Gm5134	Wt1_CRE	Sox9_CRE	OK	0.700012	4.03024	2.52542	3.00201	1e-04	0.000344485	yes
Gm5142	Wt1_CRE	Sox9_CRE	OK	0.713446	10.0597	3.81764	3.02714	0.0014	0.00377084	yes
Gm5334	Wt1_CRE	Sox9_CRE	OK	0.111481	1.05145	3.23752	1.97205	0.0219	0.0440871	yes
Gm5382	Wt1_CRE	Sox9_CRE	OK	0.345063	2.55974	2.89107	1.87427	0.01465	0.0308316	yes
Gm5424	Wt1_CRE	Sox9_CRE	OK	286.554	122.795	-1.22255	-1.8694	0.00375	0.0091145	yes
Gm5458	Wt1_CRE	Sox9_CRE	OK	0.180516	1.15804	2.68148	2.01087	0.00955	0.0211	yes
Gm5577	Wt1_CRE	Sox9_CRE	OK	0.287106	1.15121	2.00349	1.72856	0.0104	0.0227704	yes
Gm5595	Wt1_CRE	Sox9_CRE	OK	2.17464	0.941045	-1.20844	-1.65981	0.00785	0.0176975	yes
Gm5617	Wt1_CRE	Sox9_CRE	OK	61.9857	175.094	1.49812	2.44569	5e-05	0.000181042	yes
Gm5878	Wt1_CRE	Sox9_CRE	OK	0.0841906	2.14397	4.67048	4.27278	5e-05	0.000181042	yes
Gm6194	Wt1_CRE	Sox9_CRE	OK	0.199992	2.1188	3.40523	2.64397	0.00125	0.00340738	yes
Gm6455	Wt1_CRE	Sox9_CRE	OK	0.293269	4.41719	3.91283	3.4435	1e-04	0.000344485	yes
Gm648	Wt1_CRE	Sox9_CRE	OK	0.519374	1.80992	1.80108	1.48617	0.01605	0.0334544	yes
Gm6548	Wt1_CRE	Sox9_CRE	OK	1.54543	0.55742	-1.47118	-1.40005	0.01605	0.0334544	yes
Gm6567	Wt1_CRE	Sox9_CRE	OK	0.0605596	2.40327	5.3105	3.82805	0.0049	0.0116023	yes
Gm6682	Wt1_CRE	Sox9_CRE	OK	0.941469	3.26435	1.79381	1.9955	9e-04	0.00253297	yes
Gm711	Wt1_CRE	Sox9_CRE	OK	1.12103	8.96528	2.99953	3.64329	5e-05	0.000181042	yes
Gm7444	Wt1_CRE	Sox9_CRE	OK	0.272534	2.37171	3.12142	3.17342	5e-05	0.000181042	yes
Gm7788	Wt1_CRE	Sox9_CRE	OK	0	1.67401	Inf	NA	0.00335	0.00824208	yes
Gm9047	Wt1_CRE	Sox9_CRE	OK	0	1.88429	Inf	NA	5e-05	0.000181042	yes
Gm9112	Wt1_CRE	Sox9_CRE	OK	24.1528	65.8225	1.44639	2.11519	4e-04	0.00122013	yes
Gm973	Wt1_CRE	Sox9_CRE	OK	0.245445	0.682926	1.47633	1.46885	0.0133	0.0282965	yes
Gm9999	Wt1_CRE	Sox9_CRE	OK	0.355135	4.09066	3.5259	2.52693	0.0057	0.0132883	yes
Gmcl1	Wt1_CRE	Sox9_CRE	OK	2.71741	5.67728	1.06297	1.51342	0.0073	0.0165833	yes
Gmfb	Wt1_CRE	Sox9_CRE	OK	5.8138	3.3105	-0.812434	-1.17158	0.02165	0.0436404	yes
Gml	Wt1_CRE	Sox9_CRE	OK	2.39236	15.9092	2.73336	3.1896	5e-05	0.000181042	yes
Gnai3	Wt1_CRE	Sox9_CRE	OK	7.85489	3.86007	-1.02496	-1.49287	0.0045	0.0107397	yes
Gng12	Wt1_CRE	Sox9_CRE	OK	17.6405	7.60923	-1.21307	-2.08402	0.00025	0.000795966	yes
Gnpat	Wt1_CRE	Sox9_CRE	OK	23.7025	38.0543	0.68302	1.31312	0.0229	0.0458708	yes
Golm1	Wt1_CRE	Sox9_CRE	OK	9.95884	5.0309	-0.985162	-1.53712	0.0052	0.0122399	yes
Got1l1	Wt1_CRE	Sox9_CRE	OK	0.495066	3.58714	2.85714	2.91149	1e-04	0.000344485	yes
Gpat2	Wt1_CRE	Sox9_CRE	OK	5.74422	14.5889	1.34469	2.09586	4e-04	0.00122013	yes
Gpcpd1	Wt1_CRE	Sox9_CRE	OK	12.5299	4.62993	-1.43631	-1.94653	3e-04	0.000939595	yes
Gpd1	Wt1_CRE	Sox9_CRE	OK	61.4928	37.3655	-0.71871	-1.37053	0.0177	0.0364812	yes
Gpd2	Wt1_CRE	Sox9_CRE	OK	1.15131	3.23662	1.49121	2.13968	4e-04	0.00122013	yes
Gpm6b	Wt1_CRE	Sox9_CRE	OK	3.42701	1.58559	-1.11193	-1.4268	0.013	0.027716	yes
Gpnmb	Wt1_CRE	Sox9_CRE	OK	20.6703	46.0663	1.15615	1.74107	0.00165	0.00436863	yes
Gpr128	Wt1_CRE	Sox9_CRE	OK	2.15506	0.921846	-1.22513	-1.25044	0.015	0.0314919	yes
Gpr137b	Wt1_CRE	Sox9_CRE	OK	4.50975	8.64139	0.938217	1.51016	0.00645	0.0148494	yes
Gpr160	Wt1_CRE	Sox9_CRE	OK	4.72922	12.1607	1.36256	2.01904	8e-04	0.00227968	yes
Gpr179	Wt1_CRE	Sox9_CRE	OK	2.04732	1.08576	-0.915035	-1.40897	0.0111	0.0241078	yes
Gprasp1	Wt1_CRE	Sox9_CRE	OK	4.21319	1.37079	-1.61991	-2.08931	0.00045	0.001357	yes
Gprasp2	Wt1_CRE	Sox9_CRE	OK	13.2969	7.1837	-0.888288	-1.52237	0.00875	0.0195038	yes
Gramd1b	Wt1_CRE	Sox9_CRE	OK	30.4512	56.2747	0.885987	1.68651	0.00375	0.0091145	yes
Grin2d	Wt1_CRE	Sox9_CRE	OK	1.20484	3.36273	1.48079	1.88289	0.00115	0.00316049	yes
Grk4	Wt1_CRE	Sox9_CRE	OK	0.509681	1.80637	1.82543	2.02521	0.00095	0.0026611	yes
Grtp1	Wt1_CRE	Sox9_CRE	OK	11.144	20.8662	0.9049	1.46011	0.0128	0.0273335	yes
Gsdmcl-ps	Wt1_CRE	Sox9_CRE	OK	0.113537	1.82725	4.00844	2.50852	0.00775	0.0174917	yes
Gsg1	Wt1_CRE	Sox9_CRE	OK	8.57563	68.8487	3.00512	3.542	5e-05	0.000181042	yes
Gsg1l	Wt1_CRE	Sox9_CRE	OK	3.15641	0.576647	-2.45253	-2.78697	5e-05	0.000181042	yes
Gsg2	Wt1_CRE	Sox9_CRE	OK	2.16294	20.5448	3.2477	3.99864	5e-05	0.000181042	yes
Gsta2	Wt1_CRE	Sox9_CRE	OK	112.869	46.5954	-1.2764	-2.05036	0.00105	0.00291228	yes
Gstm5	Wt1_CRE	Sox9_CRE	OK	126.034	321.438	1.35072	2.46964	5e-05	0.000181042	yes
Gstm6	Wt1_CRE	Sox9_CRE	OK	286.576	146.908	-0.964007	-1.82186	0.002	0.00519121	yes
Gstm7	Wt1_CRE	Sox9_CRE	OK	436.846	260.619	-0.745186	-1.39832	0.01775	0.0365737	yes
Gsto2	Wt1_CRE	Sox9_CRE	OK	3.30836	23.4158	2.82329	3.60532	5e-05	0.000181042	yes
Gstt4	Wt1_CRE	Sox9_CRE	OK	1.26683	15.0527	3.57072	3.08707	0.00025	0.000795966	yes
Gtf2a1l	Wt1_CRE	Sox9_CRE	OK	1.16441	14.4475	3.63316	3.94849	5e-05	0.000181042	yes
Gtsf1	Wt1_CRE	Sox9_CRE	OK	4.89637	29.8572	2.60829	3.35945	5e-05	0.000181042	yes
Gtsf1l	Wt1_CRE	Sox9_CRE	OK	0.788208	19.0654	4.59624	4.24548	5e-05	0.000181042	yes
Gykl1	Wt1_CRE	Sox9_CRE	OK	0.724446	6.79148	3.22878	3.25528	5e-05	0.000181042	yes
H1fnt	Wt1_CRE	Sox9_CRE	OK	2.1746	15.6821	2.8503	2.72063	5e-05	0.000181042	yes
H2-Aa	Wt1_CRE	Sox9_CRE	OK	577.962	198.821	-1.5395	-2.35704	3e-04	0.000939595	yes
H2-Ab1	Wt1_CRE	Sox9_CRE	OK	488.904	191.328	-1.35351	-1.95384	8e-04	0.00227968	yes
H2-DMa	Wt1_CRE	Sox9_CRE	OK	39.3839	17.3225	-1.18496	-1.861	0.00095	0.0026611	yes
H2-DMb1	Wt1_CRE	Sox9_CRE	OK	34.3353	14.6785	-1.22599	-1.86174	0.00105	0.00291228	yes
H2-Eb1	Wt1_CRE	Sox9_CRE	OK	336.857	127.798	-1.39827	-2.10463	0.0016	0.00425004	yes
H2-Q10	Wt1_CRE	Sox9_CRE	OK	2.65992	0.994135	-1.41987	-1.56223	0.01005	0.0220924	yes
H2afb1	Wt1_CRE	Sox9_CRE	OK	1.02714	5.00294	2.28414	1.73309	0.01135	0.0245876	yes
Hapln2	Wt1_CRE	Sox9_CRE	OK	0.0595197	0.503599	3.08083	1.87919	0.01815	0.0373085	yes
Hcfc2	Wt1_CRE	Sox9_CRE	OK	2.12383	4.53813	1.09543	1.41665	0.01035	0.02267	yes
Hdac1	Wt1_CRE	Sox9_CRE	OK	21.2714	37.3519	0.812268	1.54276	0.00825	0.0185043	yes
Hddc3	Wt1_CRE	Sox9_CRE	OK	26.5317	68.5615	1.36968	2.20133	0.00055	0.0016258	yes
Hdgfl1	Wt1_CRE	Sox9_CRE	OK	1.7058	24.6177	3.85117	4.44192	5e-05	0.000181042	yes
Hdhd1a	Wt1_CRE	Sox9_CRE	OK	0.296214	3.21455	3.4399	2.65393	0.001	0.00278773	yes
Hectd1	Wt1_CRE	Sox9_CRE	OK	2.5385	1.00114	-1.34233	-1.87637	5e-04	0.00149177	yes
Helt	Wt1_CRE	Sox9_CRE	OK	1.12871	4.42034	1.96949	1.98371	0.0037	0.00900571	yes
Hemgn	Wt1_CRE	Sox9_CRE	OK	0.0652168	1.084	4.05498	2.80002	0.00225	0.00576743	yes
Hemk1	Wt1_CRE	Sox9_CRE	OK	5.19529	9.19839	0.824177	1.2996	0.0191	0.0390457	yes
Hemt1	Wt1_CRE	Sox9_CRE	OK	1.26565	7.07355	2.48255	2.39468	0.00015	0.000499697	yes
Henmt1	Wt1_CRE	Sox9_CRE	OK	0.88672	2.37856	1.42354	1.54109	0.01125	0.0243981	yes
Hepacam	Wt1_CRE	Sox9_CRE	OK	9.53398	3.31875	-1.52244	-2.43415	5e-05	0.000181042	yes
Herc4	Wt1_CRE	Sox9_CRE	OK	4.47063	2.01167	-1.15209	-1.57665	0.00465	0.0110638	yes
Hils1	Wt1_CRE	Sox9_CRE	OK	4.73985	52.8156	3.47805	3.86151	5e-05	0.000181042	yes
Hipk4	Wt1_CRE	Sox9_CRE	OK	0.939065	6.80714	2.85775	3.36155	5e-05	0.000181042	yes
Hist1h2bp	Wt1_CRE	Sox9_CRE	OK	1.24062	8.12909	2.71204	2.01891	0.00165	0.00436863	yes
Hist1h4a	Wt1_CRE	Sox9_CRE	OK	0.600335	3.2147	2.42085	1.7511	0.015	0.0314919	yes
Hist2h2ac	Wt1_CRE	Sox9_CRE	OK	7.613	0.371268	-4.35793	-2.61075	0.01065	0.0232357	yes
Hk1	Wt1_CRE	Sox9_CRE	OK	18.7929	33.7876	0.846304	1.61499	0.00455	0.0108497	yes
Hltf	Wt1_CRE	Sox9_CRE	OK	0.701067	0.279196	-1.32827	-1.26099	0.0248	0.0492637	yes
Hmgcs1	Wt1_CRE	Sox9_CRE	OK	23.6893	11.4216	-1.05247	-1.63132	0.0032	0.00791143	yes
Hmx1	Wt1_CRE	Sox9_CRE	OK	3.16336	10.4707	1.72683	2.04793	0.0014	0.00377084	yes
Hnrnph1	Wt1_CRE	Sox9_CRE	OK	16.6191	7.42593	-1.1622	-1.74289	0.00115	0.00316049	yes
Hnrnph2	Wt1_CRE	Sox9_CRE	OK	4.54679	2.01772	-1.17212	-1.50374	0.0067	0.015361	yes
Hnrnpm	Wt1_CRE	Sox9_CRE	OK	18.6241	9.86741	-0.916424	-1.49676	0.00875	0.0195038	yes
Homez	Wt1_CRE	Sox9_CRE	OK	1.76054	3.12327	0.827038	1.34437	0.0237	0.0473091	yes
Hook3	Wt1_CRE	Sox9_CRE	OK	0.539937	0.239544	-1.1725	-1.38455	0.01015	0.0222822	yes
Hormad1	Wt1_CRE	Sox9_CRE	OK	1.07925	2.83822	1.39496	1.36419	0.0117	0.025258	yes
Hormad2	Wt1_CRE	Sox9_CRE	OK	0.840619	2.68432	1.67503	1.62732	0.00705	0.0160675	yes
Hoxa4	Wt1_CRE	Sox9_CRE	OK	0.525422	8.33764	3.98809	3.26497	8e-04	0.00227968	yes
Hpn	Wt1_CRE	Sox9_CRE	OK	4.81111	2.06121	-1.22288	-1.4438	0.0117	0.025258	yes
Hrasls	Wt1_CRE	Sox9_CRE	OK	0.175046	1.53798	3.13523	3.10344	5e-05	0.000181042	yes
Hrasls5	Wt1_CRE	Sox9_CRE	OK	5.1658	62.2443	3.59088	4.04593	5e-05	0.000181042	yes
Hs6st2	Wt1_CRE	Sox9_CRE	OK	0.670694	0.209628	-1.67783	-1.63258	0.0042	0.0100906	yes
Hsf2bp	Wt1_CRE	Sox9_CRE	OK	0.982771	4.29812	2.12878	2.71118	5e-05	0.000181042	yes
Hsf5	Wt1_CRE	Sox9_CRE	OK	0.474812	5.41559	3.51169	4.13331	5e-05	0.000181042	yes
Hsp90b1	Wt1_CRE	Sox9_CRE	OK	37.1548	16.2252	-1.19531	-1.79037	0.00085	0.00240625	yes
Hspa1l	Wt1_CRE	Sox9_CRE	OK	2.26677	12.545	2.46841	2.99382	5e-05	0.000181042	yes
Hspa2	Wt1_CRE	Sox9_CRE	OK	13.4916	69.6643	2.36836	3.9429	5e-05	0.000181042	yes
Hspa4l	Wt1_CRE	Sox9_CRE	OK	1.577	3.8381	1.28321	1.57158	0.00255	0.00645267	yes
Hspb9	Wt1_CRE	Sox9_CRE	OK	12.8119	123.695	3.27124	3.99993	5e-05	0.000181042	yes
Hspd1	Wt1_CRE	Sox9_CRE	OK	39.2365	21.4253	-0.872882	-1.39951	0.01015	0.0222822	yes
Htatsf1	Wt1_CRE	Sox9_CRE	OK	8.03032	4.19395	-0.937149	-1.29166	0.0184	0.037766	yes
Huwe1	Wt1_CRE	Sox9_CRE	OK	5.71049	3.15088	-0.857857	-1.50158	0.0065	0.0149534	yes
Ica1l	Wt1_CRE	Sox9_CRE	OK	0.182233	1.29514	2.82926	2.73666	2e-04	0.000649853	yes
Icam5	Wt1_CRE	Sox9_CRE	OK	0.174564	0.547273	1.64851	1.38975	0.0149	0.0313007	yes
Id4	Wt1_CRE	Sox9_CRE	OK	3.11653	7.12526	1.193	1.6342	0.0067	0.015361	yes
Idi1	Wt1_CRE	Sox9_CRE	OK	6.49295	2.06443	-1.65313	-2.23433	1e-04	0.000344485	yes
Ifi47	Wt1_CRE	Sox9_CRE	OK	4.19932	1.94929	-1.10721	-1.40261	0.01935	0.0394996	yes
Ifitm3	Wt1_CRE	Sox9_CRE	OK	330.771	164.087	-1.01137	-1.70292	0.00315	0.00779988	yes
Ifitm7	Wt1_CRE	Sox9_CRE	OK	0.498144	5.34554	3.4237	1.92482	0.005	0.0118138	yes
Ift122	Wt1_CRE	Sox9_CRE	OK	5.71988	14.4413	1.33614	2.27725	3e-04	0.000939595	yes
Ift140	Wt1_CRE	Sox9_CRE	OK	10.4205	24.1655	1.21353	1.96639	0.00135	0.00364946	yes
Ift22	Wt1_CRE	Sox9_CRE	OK	19.9201	44.5629	1.16162	1.89808	0.00095	0.0026611	yes
Igbp1b	Wt1_CRE	Sox9_CRE	OK	0.518241	4.21394	3.02347	2.7996	2e-04	0.000649853	yes
Igf2bp3	Wt1_CRE	Sox9_CRE	OK	0.169206	0.708319	2.06562	2.09222	0.00125	0.00340738	yes
Igf2r	Wt1_CRE	Sox9_CRE	OK	7.7408	4.01189	-0.948202	-1.67328	0.00405	0.00976832	yes
Igfbp5	Wt1_CRE	Sox9_CRE	OK	0.634096	2.20394	1.79731	2.39448	2e-04	0.000649853	yes
Igfbp7	Wt1_CRE	Sox9_CRE	OK	802.187	378.971	-1.08185	-1.75334	0.003	0.00746268	yes
Iglon5	Wt1_CRE	Sox9_CRE	OK	0.242457	0.838224	1.78961	1.71644	0.00555	0.0129724	yes
Igsf21	Wt1_CRE	Sox9_CRE	OK	5.21353	2.52701	-1.04483	-1.31894	0.01915	0.0391362	yes
Iigp1	Wt1_CRE	Sox9_CRE	OK	0.665773	0.208787	-1.673	-1.57453	0.0076	0.0171907	yes
Ik	Wt1_CRE	Sox9_CRE	OK	13.6304	7.59289	-0.844105	-1.18896	0.02345	0.0468698	yes
Il13ra1	Wt1_CRE	Sox9_CRE	OK	2.60477	0.904152	-1.52652	-1.76171	0.0019	0.00495711	yes
Il1f9	Wt1_CRE	Sox9_CRE	OK	3.04704	0.457932	-2.7342	-3.09213	5e-05	0.000181042	yes
Il1rap	Wt1_CRE	Sox9_CRE	OK	0.444926	0.17408	-1.35382	-1.20747	0.02145	0.0432814	yes
Il31	Wt1_CRE	Sox9_CRE	OK	0.264177	3.79847	3.84584	2.77816	0.00335	0.00824208	yes
Impact	Wt1_CRE	Sox9_CRE	OK	2.1273	0.865467	-1.29747	-1.49254	0.00575	0.0133922	yes
Inf2	Wt1_CRE	Sox9_CRE	OK	47.0667	14.3168	-1.717	-2.79697	5e-05	0.000181042	yes
Inpp5j	Wt1_CRE	Sox9_CRE	OK	0.162742	0.649724	1.99724	1.86541	0.0033	0.00813083	yes
Insl6	Wt1_CRE	Sox9_CRE	OK	6.36049	25.906	2.02608	2.69732	5e-05	0.000181042	yes
Ints10	Wt1_CRE	Sox9_CRE	OK	5.65462	11.211	0.987407	1.55669	0.0057	0.0132883	yes
Ipo5	Wt1_CRE	Sox9_CRE	OK	9.89503	17.9037	0.855481	1.53781	0.00825	0.0185043	yes
Iqcd	Wt1_CRE	Sox9_CRE	OK	0.556974	3.36235	2.59379	2.62212	3e-04	0.000939595	yes
Iqce	Wt1_CRE	Sox9_CRE	OK	4.37452	8.91323	1.02682	1.74097	0.0024	0.00611388	yes
Iqcf1	Wt1_CRE	Sox9_CRE	OK	1.15572	7.69791	2.73568	2.08286	0.00155	0.00413006	yes
Iqcf3	Wt1_CRE	Sox9_CRE	OK	0.808873	3.77331	2.22185	1.84241	0.0094	0.0208055	yes
Iqcf5	Wt1_CRE	Sox9_CRE	OK	0.910204	6.62691	2.86408	2.4023	0.0021	0.00542407	yes
Iqch	Wt1_CRE	Sox9_CRE	OK	0.0730166	0.540961	2.88923	2.27522	0.0012	0.00328501	yes
Iqgap2	Wt1_CRE	Sox9_CRE	OK	1.46044	0.461747	-1.66123	-1.76892	0.0013	0.0035278	yes
Irf6	Wt1_CRE	Sox9_CRE	OK	0.264918	0.716978	1.43638	1.52493	0.0126	0.026953	yes
Irgc1	Wt1_CRE	Sox9_CRE	OK	4.97844	53.6671	3.43027	4.45277	5e-05	0.000181042	yes
Irx2	Wt1_CRE	Sox9_CRE	OK	0.649493	2.99631	2.2058	2.56462	0.00025	0.000795966	yes
Itgav	Wt1_CRE	Sox9_CRE	OK	2.56606	0.990963	-1.37266	-2.05503	0.00065	0.00189034	yes
Itgb1	Wt1_CRE	Sox9_CRE	OK	19.3913	11.5902	-0.742499	-1.26655	0.0198	0.0403151	yes
Itih3	Wt1_CRE	Sox9_CRE	OK	29.1572	10.4407	-1.48163	-2.43967	2e-04	0.000649853	yes
Itih4	Wt1_CRE	Sox9_CRE	OK	10.1621	4.72522	-1.10475	-1.76804	0.00395	0.00955115	yes
Itpr2	Wt1_CRE	Sox9_CRE	OK	1.19101	0.630369	-0.917923	-1.34356	0.02015	0.0409324	yes
Izumo1	Wt1_CRE	Sox9_CRE	OK	0.22582	3.40326	3.91367	3.35979	1e-04	0.000344485	yes
Izumo2	Wt1_CRE	Sox9_CRE	OK	0.747816	4.3729	2.54784	2.19194	0.00445	0.0106314	yes
Jade3	Wt1_CRE	Sox9_CRE	OK	2.2383	0.876631	-1.35236	-1.58979	0.00325	0.00802188	yes
Jak2	Wt1_CRE	Sox9_CRE	OK	1.27905	0.586719	-1.12433	-1.31746	0.01975	0.0402242	yes
Kat7	Wt1_CRE	Sox9_CRE	OK	10.4074	18.074	0.796303	1.50901	0.00905	0.0201009	yes
Katnal1	Wt1_CRE	Sox9_CRE	OK	0.630146	2.32012	1.88044	2.57906	5e-05	0.000181042	yes
Katnal2	Wt1_CRE	Sox9_CRE	OK	0.349287	3.7889	3.43929	2.82585	0.00055	0.0016258	yes
Kcna5	Wt1_CRE	Sox9_CRE	OK	0.358105	0.940383	1.39287	1.40468	0.02175	0.0438208	yes
Kcne1l	Wt1_CRE	Sox9_CRE	OK	1.84136	0.586143	-1.65144	-1.50224	0.01345	0.0285841	yes
Kcne3	Wt1_CRE	Sox9_CRE	OK	0.222558	3.7185	4.06247	2.23358	0.00015	0.000499697	yes
Kcnj9	Wt1_CRE	Sox9_CRE	OK	0.364617	2.50565	2.78073	2.59786	1e-04	0.000344485	yes
Kcnmb4	Wt1_CRE	Sox9_CRE	OK	1.81406	6.89544	1.92642	1.43466	0.0141	0.0298038	yes
Kcnmb4os1	Wt1_CRE	Sox9_CRE	OK	1.93269	13.2814	2.78073	2.27706	0.001	0.00278773	yes
KcnWt1-CRE	Wt1_CRE	Sox9_CRE	OK	2.27005	0.532871	-2.09086	-1.96732	0.0018	0.00472152	yes
Kctd16	Wt1_CRE	Sox9_CRE	OK	0.186961	1.0058	2.42754	1.67953	0.0104	0.0227704	yes
Kctd19	Wt1_CRE	Sox9_CRE	OK	2.0005	26.0394	3.70226	3.91282	3e-04	0.000939595	yes
Kdm4d	Wt1_CRE	Sox9_CRE	OK	0.748681	5.76062	2.9438	2.97987	5e-05	0.000181042	yes
Kdm5b	Wt1_CRE	Sox9_CRE	OK	6.95627	11.6966	0.749701	1.342	0.01585	0.0330763	yes
Kdm5d	Wt1_CRE	Sox9_CRE	OK	1.10201	0.437869	-1.33156	-1.47625	0.0057	0.0132883	yes
Kdm7a	Wt1_CRE	Sox9_CRE	OK	0.887662	0.417891	-1.08688	-1.33408	0.0165	0.0342556	yes
Kidins220	Wt1_CRE	Sox9_CRE	OK	2.93384	1.25541	-1.22463	-1.73486	0.00255	0.00645267	yes
Kif16b	Wt1_CRE	Sox9_CRE	OK	0.730893	0.261795	-1.48122	-1.55321	0.0054	0.0126635	yes
Kif17	Wt1_CRE	Sox9_CRE	OK	1.19063	8.31695	2.80432	3.25981	5e-05	0.000181042	yes
Kif18b	Wt1_CRE	Sox9_CRE	OK	1.80357	3.72768	1.04742	1.39998	0.016	0.0333642	yes
Kif21a	Wt1_CRE	Sox9_CRE	OK	1.21493	0.565919	-1.10221	-1.31094	0.0181	0.0372183	yes
Kif24	Wt1_CRE	Sox9_CRE	OK	0.44251	1.11232	1.32979	1.60829	0.0043	0.0103073	yes
Kif27	Wt1_CRE	Sox9_CRE	OK	0.208556	0.542503	1.3792	1.2741	0.0189	0.0386783	yes
Kif2b	Wt1_CRE	Sox9_CRE	OK	0.504342	8.64008	4.09857	3.52905	2e-04	0.000649853	yes
Kif5b	Wt1_CRE	Sox9_CRE	OK	2.93489	1.04373	-1.49156	-2.0382	0.00035	0.0010818	yes
Kif6	Wt1_CRE	Sox9_CRE	OK	0.207694	0.564613	1.4428	1.3754	0.01535	0.0321478	yes
Kif9	Wt1_CRE	Sox9_CRE	OK	0.77857	6.38589	3.03599	3.57646	5e-05	0.000181042	yes
Klhl10	Wt1_CRE	Sox9_CRE	OK	0.910701	8.43124	3.2107	3.61016	5e-05	0.000181042	yes
Klk1	Wt1_CRE	Sox9_CRE	OK	1718.36	389.436	-2.14157	-3.72231	5e-05	0.000181042	yes
Klk1b1	Wt1_CRE	Sox9_CRE	OK	216.232	67.8321	-1.67254	-2.81599	5e-05	0.000181042	yes
Klk1b22	Wt1_CRE	Sox9_CRE	OK	152.696	77.1149	-0.985578	-1.62368	0.00505	0.0119221	yes
Klk1b26	Wt1_CRE	Sox9_CRE	OK	9.55773	1.48975	-2.6816	-2.6754	0.00015	0.000499697	yes
Klk1b8	Wt1_CRE	Sox9_CRE	OK	266.774	95.6976	-1.47907	-2.52747	5e-05	0.000181042	yes
Klk1b9	Wt1_CRE	Sox9_CRE	OK	8.07257	2.31107	-1.80447	-1.9493	0.00115	0.00316049	yes
Krt18	Wt1_CRE	Sox9_CRE	OK	90.0575	40.6332	-1.14819	-2.12381	0.00045	0.001357	yes
Krt23	Wt1_CRE	Sox9_CRE	OK	3.47307	1.23564	-1.49096	-1.64708	0.0063	0.0145455	yes
Krt8	Wt1_CRE	Sox9_CRE	OK	41.8091	14.143	-1.56373	-2.64916	5e-05	0.000181042	yes
Lama2	Wt1_CRE	Sox9_CRE	OK	2.93486	1.52451	-0.944948	-1.47427	0.0091	0.0202006	yes
Lancl1	Wt1_CRE	Sox9_CRE	OK	12.8694	31.0019	1.26841	2.44899	5e-05	0.000181042	yes
Larp4	Wt1_CRE	Sox9_CRE	OK	1.48209	0.723536	-1.03449	-1.30484	0.0234	0.0467746	yes
Lars	Wt1_CRE	Sox9_CRE	OK	8.45086	4.81979	-0.810127	-1.35263	0.0179	0.0368492	yes
Lars2	Wt1_CRE	Sox9_CRE	OK	329.598	132.707	-1.31246	-1.95888	0.0018	0.00472152	yes
Lca5l	Wt1_CRE	Sox9_CRE	OK	0.676564	1.9359	1.51671	1.86042	0.0013	0.0035278	yes
Ldhc	Wt1_CRE	Sox9_CRE	OK	15.3638	208.644	3.76343	5.29052	5e-05	0.000181042	yes
Lef1	Wt1_CRE	Sox9_CRE	OK	0.820707	4.21624	2.36102	2.73408	5e-05	0.000181042	yes
Lelp1	Wt1_CRE	Sox9_CRE	OK	0.772357	3.46353	2.1649	1.88817	0.002	0.00519121	yes
Lemd1	Wt1_CRE	Sox9_CRE	OK	0.298189	1.61282	2.43529	2.03983	0.00305	0.00757598	yes
Letm2	Wt1_CRE	Sox9_CRE	OK	1.5673	5.98471	1.933	2.45792	5e-05	0.000181042	yes
Lig3	Wt1_CRE	Sox9_CRE	OK	3.058	6.64382	1.11943	1.56332	0.01045	0.0228643	yes
Limd2	Wt1_CRE	Sox9_CRE	OK	15.0139	41.5756	1.46944	2.5898	5e-05	0.000181042	yes
Lin7a	Wt1_CRE	Sox9_CRE	OK	0.11868	1.39917	3.55942	3.7933	5e-05	0.000181042	yes
Lin7c	Wt1_CRE	Sox9_CRE	OK	2.16756	0.994797	-1.1236	-1.38389	0.0164	0.0340721	yes
Lipa	Wt1_CRE	Sox9_CRE	OK	16.3964	32.6939	0.995644	1.869	0.00255	0.00645267	yes
Lkaaear1	Wt1_CRE	Sox9_CRE	OK	2.3566	20.9421	3.15163	2.96428	5e-05	0.000181042	yes
Lonrf3	Wt1_CRE	Sox9_CRE	OK	4.33454	2.27133	-0.932343	-1.42651	0.00995	0.0218966	yes
Lpcat2b	Wt1_CRE	Sox9_CRE	OK	0.194104	2.4356	3.64937	3.13686	0.00045	0.001357	yes
Lpin1	Wt1_CRE	Sox9_CRE	OK	2.37623	4.68254	0.978618	1.58091	0.00695	0.0158684	yes
Lpxn	Wt1_CRE	Sox9_CRE	OK	3.9028	9.00334	1.20595	1.78736	0.00255	0.00645267	yes
Lrp11	Wt1_CRE	Sox9_CRE	OK	8.48863	4.84265	-0.809734	-1.33605	0.02475	0.0491736	yes
Lrpprc	Wt1_CRE	Sox9_CRE	OK	3.34511	1.3908	-1.26613	-1.67263	0.00215	0.0055373	yes
Lrrc10b	Wt1_CRE	Sox9_CRE	OK	0.359832	1.6343	2.18328	2.08624	0.00085	0.00240625	yes
Lrrc23	Wt1_CRE	Sox9_CRE	OK	0.832431	11.0006	3.72411	3.77536	5e-05	0.000181042	yes
Lrrc27	Wt1_CRE	Sox9_CRE	OK	2.80318	23.476	3.06605	3.7875	5e-05	0.000181042	yes
Lrrc28	Wt1_CRE	Sox9_CRE	OK	3.63077	8.73168	1.26599	2.01353	0.00075	0.00215138	yes
Lrrc29	Wt1_CRE	Sox9_CRE	OK	2.45844	7.17206	1.54465	2.11514	6e-04	0.00175946	yes
Lrrc30	Wt1_CRE	Sox9_CRE	OK	0.567513	1.53179	1.43249	1.46311	0.0162	0.033731	yes
Lrrc34	Wt1_CRE	Sox9_CRE	OK	0.138928	1.37203	3.30391	1.75705	0.0056	0.0130777	yes
Lrrc36	Wt1_CRE	Sox9_CRE	OK	0.993954	5.02548	2.33801	2.75589	5e-05	0.000181042	yes
Lrrc43	Wt1_CRE	Sox9_CRE	OK	0.347291	4.20391	3.59751	2.87212	3e-04	0.000939595	yes
Lrrc46	Wt1_CRE	Sox9_CRE	OK	7.28789	94.1009	3.69064	4.97148	5e-05	0.000181042	yes
Lrrc48	Wt1_CRE	Sox9_CRE	OK	0.828451	7.09804	3.09893	3.32432	5e-05	0.000181042	yes
Lrrc51	Wt1_CRE	Sox9_CRE	OK	9.97421	30.0201	1.58965	2.29489	1e-04	0.000344485	yes
Lrrc56	Wt1_CRE	Sox9_CRE	OK	5.21705	12.099	1.21358	1.63944	0.00495	0.0117087	yes
Lrrc73	Wt1_CRE	Sox9_CRE	OK	1.87634	9.84126	2.39092	2.75302	5e-05	0.000181042	yes
Lrrc74	Wt1_CRE	Sox9_CRE	OK	0.192182	2.06747	3.42732	2.12369	0.01135	0.0245876	yes
Lrrc8b	Wt1_CRE	Sox9_CRE	OK	0.9649	3.06907	1.66935	1.91084	0.0014	0.00377084	yes
LrriControl	Wt1_CRE	Sox9_CRE	OK	0.176505	2.59024	3.8753	2.85114	0.0191	0.0390457	yes
Lrrk2	Wt1_CRE	Sox9_CRE	OK	0.648102	0.278823	-1.21687	-1.3474	0.0137	0.0290573	yes
Lrwd1	Wt1_CRE	Sox9_CRE	OK	25.0336	57.8183	1.20766	2.1216	3e-04	0.000939595	yes
Lsamp	Wt1_CRE	Sox9_CRE	OK	0.824214	2.68348	1.70302	2.16526	2e-04	0.000649853	yes
Lsm5	Wt1_CRE	Sox9_CRE	OK	42.705	21.8029	-0.969888	-1.52294	0.01545	0.0323311	yes
Luc7l3	Wt1_CRE	Sox9_CRE	OK	4.37158	2.07677	-1.07381	-1.43463	0.00725	0.0164784	yes
Lum	Wt1_CRE	Sox9_CRE	OK	1.35558	0.326958	-2.05173	-2.09074	0.00175	0.00460242	yes
Ly6a	Wt1_CRE	Sox9_CRE	OK	94.9429	30.8557	-1.62153	-2.60538	5e-05	0.000181042	yes
Ly6d	Wt1_CRE	Sox9_CRE	OK	269.161	107.741	-1.3209	-1.87872	7e-04	0.00202148	yes
Ly6k	Wt1_CRE	Sox9_CRE	OK	208.456	125.745	-0.729247	-1.3165	0.0243	0.0483774	yes
Ly86	Wt1_CRE	Sox9_CRE	OK	17.3717	8.67927	-1.00109	-1.43739	0.017	0.0351883	yes
Lyar	Wt1_CRE	Sox9_CRE	OK	5.01585	15.3828	1.61676	2.26182	5e-05	0.000181042	yes
Lypd4	Wt1_CRE	Sox9_CRE	OK	3.95302	59.3936	3.90928	4.59496	5e-05	0.000181042	yes
Lyrm5	Wt1_CRE	Sox9_CRE	OK	6.0955	2.12165	-1.52256	-1.72648	0.00195	0.00507459	yes
Lyzl1	Wt1_CRE	Sox9_CRE	OK	0.143877	2.00558	3.80111	2.5355	0.0079	0.0177983	yes
Lyzl4	Wt1_CRE	Sox9_CRE	OK	0.50629	6.4133	3.66303	2.68113	2e-04	0.000649853	yes
Lyzl6	Wt1_CRE	Sox9_CRE	OK	0.305203	6.23497	4.35254	3.39273	0.00065	0.00189034	yes
Lzts1	Wt1_CRE	Sox9_CRE	OK	0.610271	1.64796	1.43316	1.3239	0.0234	0.0467746	yes
Maats1	Wt1_CRE	Sox9_CRE	OK	0.0957545	0.528869	2.4655	1.83124	0.0025	0.0063436	yes
Macf1	Wt1_CRE	Sox9_CRE	OK	2.47267	0.980105	-1.33506	-2.06987	2e-04	0.000649853	yes
Mad2l2	Wt1_CRE	Sox9_CRE	OK	34.5452	75.4453	1.12695	2.00312	4e-04	0.00122013	yes
Mael	Wt1_CRE	Sox9_CRE	OK	13.0894	71.8259	2.4561	3.92015	5e-05	0.000181042	yes
Mag	Wt1_CRE	Sox9_CRE	OK	0.969078	2.97423	1.61783	1.87144	0.00235	0.00599917	yes
Magt1	Wt1_CRE	Sox9_CRE	OK	2.20423	1.07708	-1.03314	-1.2577	0.02215	0.0445286	yes
Mak	Wt1_CRE	Sox9_CRE	OK	0.139049	1.52448	3.45465	2.86359	0.00015	0.000499697	yes
Malat1	Wt1_CRE	Sox9_CRE	OK	29.8325	5.07108	-2.55652	-2.81978	5e-05	0.000181042	yes
Map10	Wt1_CRE	Sox9_CRE	OK	0.445822	1.2045	1.4339	1.55082	0.00695	0.0158684	yes
Map4k1	Wt1_CRE	Sox9_CRE	OK	1.13319	2.6003	1.19829	1.49148	0.0077	0.0173918	yes
Mapk13	Wt1_CRE	Sox9_CRE	OK	33.3105	14.4769	-1.20223	-2.00631	5e-04	0.00149177	yes
Mapk15	Wt1_CRE	Sox9_CRE	OK	0.26962	4.70008	4.12369	3.7121	1e-04	0.000344485	yes
Mapk8ip2	Wt1_CRE	Sox9_CRE	OK	0.495475	6.00329	3.59887	3.62904	5e-05	0.000181042	yes
March10	Wt1_CRE	Sox9_CRE	OK	2.22261	29.387	3.72485	3.57253	5e-05	0.000181042	yes
March11	Wt1_CRE	Sox9_CRE	OK	3.11071	48.1851	3.95327	4.14948	5e-05	0.000181042	yes
Mat1a	Wt1_CRE	Sox9_CRE	OK	0.57362	0.179295	-1.67776	-1.64199	0.0066	0.0151561	yes
Mbnl1	Wt1_CRE	Sox9_CRE	OK	6.76203	3.65053	-0.889352	-1.37545	0.01925	0.0393142	yes
Mbnl2	Wt1_CRE	Sox9_CRE	OK	3.90123	2.04836	-0.929458	-1.34169	0.0157	0.0327923	yes
Mcts1	Wt1_CRE	Sox9_CRE	OK	11.4602	5.43586	-1.07606	-1.49512	0.01055	0.0230414	yes
Mdc1	Wt1_CRE	Sox9_CRE	OK	2.4929	5.8843	1.23905	2.06043	4e-04	0.00122013	yes
Mdh1b	Wt1_CRE	Sox9_CRE	OK	0.356102	4.65217	3.70754	3.33547	0.00025	0.000795966	yes
Mdm1	Wt1_CRE	Sox9_CRE	OK	1.10971	2.38327	1.10276	1.35928	0.02155	0.0434666	yes
Mdn1	Wt1_CRE	Sox9_CRE	OK	0.818802	0.421929	-0.956515	-1.30905	0.01615	0.0336393	yes
Med21	Wt1_CRE	Sox9_CRE	OK	39.404	22.284	-0.822332	-1.29378	0.01945	0.0396837	yes
Med26	Wt1_CRE	Sox9_CRE	OK	8.50651	16.4811	0.95417	1.61213	0.00515	0.0121354	yes
Med9os	Wt1_CRE	Sox9_CRE	OK	2.92062	13.4562	2.20392	2.40358	2e-04	0.000649853	yes
Mef2c	Wt1_CRE	Sox9_CRE	OK	1.07221	0.495403	-1.11391	-1.33396	0.01955	0.0398615	yes
Meg3	Wt1_CRE	Sox9_CRE	OK	66.6634	35.6802	-0.90177	-1.37023	0.01955	0.0398615	yes
Mei1	Wt1_CRE	Sox9_CRE	OK	1.2712	2.66363	1.06721	1.36792	0.0195	0.0397719	yes
Meig1	Wt1_CRE	Sox9_CRE	OK	5.80518	58.8507	3.34165	3.82857	5e-05	0.000181042	yes
Mesp1	Wt1_CRE	Sox9_CRE	OK	1.36776	12.5697	3.20006	2.53917	0.00075	0.00215138	yes
Mfsd6l	Wt1_CRE	Sox9_CRE	OK	0.199194	1.18742	2.57559	2.33237	0.00045	0.001357	yes
Mfsd7c	Wt1_CRE	Sox9_CRE	OK	1.97615	7.00156	1.82499	2.54157	0.00015	0.000499697	yes
Mgat5	Wt1_CRE	Sox9_CRE	OK	0.667633	1.64422	1.30028	1.39489	0.01975	0.0402242	yes
Mia	Wt1_CRE	Sox9_CRE	OK	536.433	1521.26	1.5038	2.7308	5e-05	0.000181042	yes
Micalcl	Wt1_CRE	Sox9_CRE	OK	0.42747	3.98858	3.22198	3.39517	5e-05	0.000181042	yes
Mipep	Wt1_CRE	Sox9_CRE	OK	12.729	23.413	0.879196	1.60496	0.00595	0.0138114	yes
Mkln1	Wt1_CRE	Sox9_CRE	OK	2.61693	1.32264	-0.984461	-1.21371	0.0206	0.04175	yes
Mlc1	Wt1_CRE	Sox9_CRE	OK	0.878526	6.26089	2.83321	3.11669	5e-05	0.000181042	yes
Mmp23	Wt1_CRE	Sox9_CRE	OK	70.8879	42.9817	-0.721817	-1.26943	0.02385	0.0475719	yes
Mob4	Wt1_CRE	Sox9_CRE	OK	4.24285	1.72101	-1.30178	-1.86919	0.003	0.00746268	yes
Mok	Wt1_CRE	Sox9_CRE	OK	2.00542	10.1762	2.34323	2.79096	5e-05	0.000181042	yes
Morc2b	Wt1_CRE	Sox9_CRE	OK	0.431294	6.65816	3.94838	4.21207	5e-05	0.000181042	yes
Morn3	Wt1_CRE	Sox9_CRE	OK	0.93264	5.92435	2.66727	2.36873	0.00045	0.001357	yes
Morn4	Wt1_CRE	Sox9_CRE	OK	6.50405	13.6822	1.07289	1.62067	0.00445	0.0106314	yes
Morn5	Wt1_CRE	Sox9_CRE	OK	3.11813	40.141	3.68632	4.14493	5e-05	0.000181042	yes
Mospd2	Wt1_CRE	Sox9_CRE	OK	2.07742	0.888748	-1.22495	-1.39987	0.01515	0.0317744	yes
Mospd4	Wt1_CRE	Sox9_CRE	OK	1.41315	21.5362	3.92977	3.88222	5e-05	0.000181042	yes
Mov10l1	Wt1_CRE	Sox9_CRE	OK	3.46367	8.12128	1.22941	1.83792	0.00125	0.00340738	yes
Mpzl2	Wt1_CRE	Sox9_CRE	OK	1.9552	0.699747	-1.48241	-1.76084	0.0059	0.0137052	yes
Mrap	Wt1_CRE	Sox9_CRE	OK	212.492	125.778	-0.756531	-1.28716	0.0235	0.0469543	yes
Mrap2	Wt1_CRE	Sox9_CRE	OK	0.436208	2.58488	2.56701	2.45124	0.00015	0.000499697	yes
Mrc1	Wt1_CRE	Sox9_CRE	OK	4.30742	1.61376	-1.4164	-1.84154	0.00045	0.001357	yes
Mreg	Wt1_CRE	Sox9_CRE	OK	0.990062	2.70093	1.44787	1.8128	0.00255	0.00645267	yes
Mroh2b	Wt1_CRE	Sox9_CRE	OK	0.133485	1.7112	3.68026	3.58436	5e-05	0.000181042	yes
Mroh4	Wt1_CRE	Sox9_CRE	OK	1.6055	27.9362	4.12104	5.23043	5e-05	0.000181042	yes
Mroh7	Wt1_CRE	Sox9_CRE	OK	0.543714	2.24977	2.04886	2.43252	5e-05	0.000181042	yes
Mrps12	Wt1_CRE	Sox9_CRE	OK	69.5713	126.094	0.857936	1.47104	0.01095	0.0238144	yes
Mrps18c	Wt1_CRE	Sox9_CRE	OK	55.115	27.3089	-1.01307	-1.49649	0.01075	0.0234274	yes
Ms4a13	Wt1_CRE	Sox9_CRE	OK	0.219664	3.51184	3.99886	3.27089	0.00085	0.00240625	yes
Mt3	Wt1_CRE	Sox9_CRE	OK	239.449	75.3953	-1.66717	-2.77044	5e-05	0.000181042	yes
Mtfr1	Wt1_CRE	Sox9_CRE	OK	8.23613	16.9079	1.03766	1.82427	0.00235	0.00599917	yes
Mtl5	Wt1_CRE	Sox9_CRE	OK	8.50017	56.1372	2.72339	4.2977	5e-05	0.000181042	yes
Mtor	Wt1_CRE	Sox9_CRE	OK	8.90302	14.7611	0.729432	1.34346	0.0177	0.0364812	yes
Mtss1l	Wt1_CRE	Sox9_CRE	OK	13.1913	5.93613	-1.15199	-1.82052	0.00095	0.0026611	yes
Mum1l1	Wt1_CRE	Sox9_CRE	OK	4.52142	1.97674	-1.19366	-1.63877	0.00345	0.00846258	yes
Mustn1	Wt1_CRE	Sox9_CRE	OK	17.1971	5.50205	-1.64413	-2.2319	2e-04	0.000649853	yes
Mybpc3	Wt1_CRE	Sox9_CRE	OK	4.9078	1.09943	-2.15832	-3.08363	5e-05	0.000181042	yes
Mycbp2	Wt1_CRE	Sox9_CRE	OK	1.48493	0.696364	-1.09248	-1.60013	0.00445	0.0106314	yes
Mycbpap	Wt1_CRE	Sox9_CRE	OK	1.52712	5.61951	1.87963	2.53542	5e-05	0.000181042	yes
Myh11	Wt1_CRE	Sox9_CRE	OK	2.5164	1.17926	-1.09348	-1.56269	0.0089	0.0198053	yes
Myh6	Wt1_CRE	Sox9_CRE	OK	42.6678	22.2016	-0.942482	-1.74106	0.00475	0.0112807	yes
Myl10	Wt1_CRE	Sox9_CRE	OK	0.487627	7.47013	3.93728	2.82818	7e-04	0.00202148	yes
Myo18b	Wt1_CRE	Sox9_CRE	OK	0.132193	0.529946	2.0032	1.82343	0.0021	0.00542407	yes
Myo1a	Wt1_CRE	Sox9_CRE	OK	2.7551	5.00903	0.862428	1.2959	0.0246	0.0489063	yes
Mzt2	Wt1_CRE	Sox9_CRE	OK	30.5679	54.5678	0.836031	1.42576	0.01145	0.0247815	yes
Naa11	Wt1_CRE	Sox9_CRE	OK	0.26056	1.23882	2.24928	2.26234	0.00055	0.0016258	yes
Naaa	Wt1_CRE	Sox9_CRE	OK	11.604	5.56768	-1.05947	-1.76006	0.00345	0.00846258	yes
Nab1	Wt1_CRE	Sox9_CRE	OK	1.97642	1.03945	-0.927068	-1.20417	0.02115	0.0427404	yes
Naca	Wt1_CRE	Sox9_CRE	OK	172.901	101.171	-0.773152	-1.43524	0.01405	0.0297152	yes
Ncbp1	Wt1_CRE	Sox9_CRE	OK	16.175	30.7092	0.924907	1.72611	0.00345	0.00846258	yes
Nckap1	Wt1_CRE	Sox9_CRE	OK	8.51519	4.17238	-1.02917	-1.46953	0.0068	0.0155661	yes
Ncl	Wt1_CRE	Sox9_CRE	OK	4.85696	1.99467	-1.2839	-1.68063	0.00175	0.00460242	yes
Ndufa4	Wt1_CRE	Sox9_CRE	OK	316.065	180.155	-0.810982	-1.53163	0.00925	0.0205034	yes
Ndufaf3	Wt1_CRE	Sox9_CRE	OK	36.3526	92.4246	1.34622	2.35247	5e-05	0.000181042	yes
Ndufs5	Wt1_CRE	Sox9_CRE	OK	167.18	91.3375	-0.872124	-1.3872	0.0151	0.0316809	yes
Nedd4	Wt1_CRE	Sox9_CRE	OK	27.1483	15.3099	-0.826397	-1.36241	0.0143	0.0301821	yes
Nek11	Wt1_CRE	Sox9_CRE	OK	0.183658	0.81766	2.15448	1.91859	0.004	0.00965994	yes
Nek2	Wt1_CRE	Sox9_CRE	OK	2.87975	14.9205	2.37329	3.39317	5e-05	0.000181042	yes
Nell2	Wt1_CRE	Sox9_CRE	OK	0.782339	3.44884	2.14024	2.61038	5e-05	0.000181042	yes
Nes	Wt1_CRE	Sox9_CRE	OK	0.611499	0.223815	-1.45004	-1.63401	0.0044	0.010525	yes
Nfat5	Wt1_CRE	Sox9_CRE	OK	1.60213	0.62577	-1.35628	-1.73098	9e-04	0.00253297	yes
Nfatc2ip	Wt1_CRE	Sox9_CRE	OK	8.92685	16.8822	0.919284	1.66374	0.0047	0.0111729	yes
Nfib	Wt1_CRE	Sox9_CRE	OK	1.92588	0.885986	-1.12016	-1.69444	0.00495	0.0117087	yes
Ngfrap1	Wt1_CRE	Sox9_CRE	OK	145.66	87.3999	-0.736897	-1.35971	0.0194	0.0395919	yes
Ninl	Wt1_CRE	Sox9_CRE	OK	6.45116	3.42053	-0.91534	-1.48986	0.0089	0.0198053	yes
Nipal3	Wt1_CRE	Sox9_CRE	OK	1.61109	3.84358	1.25441	1.90388	0.00065	0.00189034	yes
Nipsnap3a	Wt1_CRE	Sox9_CRE	OK	0.147522	3.06268	4.37579	2.73729	0.0145	0.0305501	yes
Nkapl	Wt1_CRE	Sox9_CRE	OK	0.416098	1.20491	1.53393	1.36015	0.01985	0.0404003	yes
Nkg7	Wt1_CRE	Sox9_CRE	OK	2.12248	0.569883	-1.89701	-1.58835	0.0083	0.0186041	yes
Nktr	Wt1_CRE	Sox9_CRE	OK	2.11984	1.05182	-1.01107	-1.3476	0.01915	0.0391362	yes
Nlrp14	Wt1_CRE	Sox9_CRE	OK	0.0679287	0.551586	3.02149	2.54277	0.00105	0.00291228	yes
Nme5	Wt1_CRE	Sox9_CRE	OK	0.369712	3.02453	3.03224	2.42285	0.00065	0.00189034	yes
Nop58	Wt1_CRE	Sox9_CRE	OK	5.14272	2.67243	-0.944377	-1.20415	0.02225	0.0447143	yes
Nop9	Wt1_CRE	Sox9_CRE	OK	14.6059	27.1736	0.895649	1.6324	0.00535	0.0125573	yes
Noxo1	Wt1_CRE	Sox9_CRE	OK	1.22257	6.31394	2.36863	3.06677	5e-05	0.000181042	yes
Noxred1	Wt1_CRE	Sox9_CRE	OK	0.453022	1.3201	1.543	1.42619	0.01505	0.0315877	yes
Npff	Wt1_CRE	Sox9_CRE	OK	3.33096	0.986579	-1.75543	-1.67957	0.0036	0.008788	yes
Nphp1	Wt1_CRE	Sox9_CRE	OK	8.27748	30.7477	1.89321	3.04822	5e-05	0.000181042	yes
Npm2	Wt1_CRE	Sox9_CRE	OK	0.288	1.0186	1.82244	1.49654	0.01715	0.0354626	yes
Nr3c1	Wt1_CRE	Sox9_CRE	OK	0.859441	0.393056	-1.12866	-1.323	0.0147	0.0309265	yes
Nr4a1	Wt1_CRE	Sox9_CRE	OK	8.6218	4.1657	-1.04943	-1.45901	0.00795	0.0178992	yes
Nr6a1	Wt1_CRE	Sox9_CRE	OK	1.31346	2.62152	0.997036	1.45648	0.01235	0.0265017	yes
Nrp1	Wt1_CRE	Sox9_CRE	OK	4.82307	2.64393	-0.867267	-1.44449	0.00995	0.0218966	yes
Nrsn1	Wt1_CRE	Sox9_CRE	OK	8.04854	3.66615	-1.13446	-1.70837	0.0058	0.0134955	yes
Nsun7	Wt1_CRE	Sox9_CRE	OK	0.10682	0.746124	2.80423	2.20811	0.00095	0.0026611	yes
Nt5c1b	Wt1_CRE	Sox9_CRE	OK	0.923058	9.5807	3.37564	3.61107	5e-05	0.000181042	yes
Nucb2	Wt1_CRE	Sox9_CRE	OK	22.914	10.8632	-1.07679	-1.40831	0.00835	0.0187042	yes
Nucks1	Wt1_CRE	Sox9_CRE	OK	5.4112	2.8721	-0.91384	-1.42394	0.0115	0.0248768	yes
Nudt18	Wt1_CRE	Sox9_CRE	OK	13.2421	22.9878	0.795738	1.46884	0.01315	0.0280087	yes
Nudt19	Wt1_CRE	Sox9_CRE	OK	22.0915	38.574	0.804137	1.45356	0.01015	0.0222822	yes
Nup133	Wt1_CRE	Sox9_CRE	OK	4.57904	7.89325	0.785574	1.41189	0.0151	0.0316809	yes
Nup205	Wt1_CRE	Sox9_CRE	OK	5.31232	14.8923	1.48715	2.5739	5e-05	0.000181042	yes
Nup210l	Wt1_CRE	Sox9_CRE	OK	0.1192	0.697742	2.54931	2.45955	2e-04	0.000649853	yes
Nupl1	Wt1_CRE	Sox9_CRE	OK	3.83437	7.44142	0.956588	1.39435	0.0122	0.0262207	yes
Nupl2	Wt1_CRE	Sox9_CRE	OK	2.17214	4.89224	1.17138	1.72879	0.0038	0.00922426	yes
Nupr1	Wt1_CRE	Sox9_CRE	OK	15.3322	6.10066	-1.32953	-1.72738	0.00375	0.0091145	yes
Nutm1	Wt1_CRE	Sox9_CRE	OK	0.582215	1.88637	1.69599	1.9517	4e-04	0.00122013	yes
Nxf3	Wt1_CRE	Sox9_CRE	OK	7.14632	3.19803	-1.16002	-1.55903	0.0045	0.0107397	yes
Nxnl2	Wt1_CRE	Sox9_CRE	OK	113.119	63.6608	-0.829366	-1.53759	0.00885	0.0197065	yes
Nxt1	Wt1_CRE	Sox9_CRE	OK	24.7531	47.0349	0.926126	1.5587	0.00725	0.0164784	yes
Oaz3	Wt1_CRE	Sox9_CRE	OK	6.04651	43.2026	2.83694	3.79513	5e-05	0.000181042	yes
Ocel1	Wt1_CRE	Sox9_CRE	OK	8.53626	18.4727	1.11372	1.65597	0.0051	0.0120292	yes
Ociad2	Wt1_CRE	Sox9_CRE	OK	4.89379	2.19854	-1.15441	-1.70191	0.0058	0.0134955	yes
Odc1	Wt1_CRE	Sox9_CRE	OK	97.1364	156.776	0.690621	1.34163	0.02065	0.0418444	yes
Odf1	Wt1_CRE	Sox9_CRE	OK	5.45662	44.8248	3.03822	3.95529	5e-05	0.000181042	yes
Odf2	Wt1_CRE	Sox9_CRE	OK	14.2664	60.0798	2.07425	3.10612	5e-05	0.000181042	yes
Odf3	Wt1_CRE	Sox9_CRE	OK	0.761702	10.186	3.74122	3.39967	5e-05	0.000181042	yes
Odf3l1	Wt1_CRE	Sox9_CRE	OK	0.484857	6.64532	3.77671	3.46285	5e-05	0.000181042	yes
Odf4	Wt1_CRE	Sox9_CRE	OK	1.81009	20.0302	3.46805	3.69471	5e-05	0.000181042	yes
Ogt	Wt1_CRE	Sox9_CRE	OK	9.63681	5.44745	-0.822975	-1.31248	0.0187	0.0383196	yes
Oit1	Wt1_CRE	Sox9_CRE	OK	0.40309	5.87017	3.86423	3.16241	1e-04	0.000344485	yes
Olfml2a	Wt1_CRE	Sox9_CRE	OK	1.21956	2.77344	1.18532	1.37033	0.01825	0.0374926	yes
Olig1	Wt1_CRE	Sox9_CRE	OK	0.245225	3.19406	3.70321	3.56149	5e-05	0.000181042	yes
Osbp2	Wt1_CRE	Sox9_CRE	OK	2.54273	10.9617	2.10803	3.08067	5e-05	0.000181042	yes
Osbpl10	Wt1_CRE	Sox9_CRE	OK	3.56379	8.1145	1.18709	1.57705	0.00635	0.0146484	yes
Oscp1	Wt1_CRE	Sox9_CRE	OK	3.59211	28.35	2.98045	4.25644	5e-05	0.000181042	yes
Osmr	Wt1_CRE	Sox9_CRE	OK	1.11053	0.497515	-1.15844	-1.38523	0.0138	0.0292474	yes
Otub2	Wt1_CRE	Sox9_CRE	OK	1.07177	5.39086	2.33053	3.04772	5e-05	0.000181042	yes
Ovol1	Wt1_CRE	Sox9_CRE	OK	0.423244	1.47676	1.80287	1.95843	0.00055	0.0016258	yes
Ovol2	Wt1_CRE	Sox9_CRE	OK	2.20669	9.49263	2.10492	2.45241	0.00015	0.000499697	yes
Oxtr	Wt1_CRE	Sox9_CRE	OK	26.1517	14.3581	-0.865042	-1.60917	0.00355	0.0086784	yes
Pabpc1	Wt1_CRE	Sox9_CRE	OK	67.1591	148.651	1.14627	2.16119	4e-04	0.00122013	yes
Pabpc2	Wt1_CRE	Sox9_CRE	OK	0.71704	10.5171	3.87454	4.26393	5e-05	0.000181042	yes
Pabpc6	Wt1_CRE	Sox9_CRE	OK	0.199377	1.83963	3.20585	3.07864	1e-04	0.000344485	yes
Pacrg	Wt1_CRE	Sox9_CRE	OK	2.92112	30.5425	3.38623	4.33198	5e-05	0.000181042	yes
Pacrgl	Wt1_CRE	Sox9_CRE	OK	2.89091	5.89264	1.02739	1.35427	0.0167	0.0346313	yes
Pafah2	Wt1_CRE	Sox9_CRE	OK	4.16723	7.75831	0.896654	1.44579	0.0141	0.0298038	yes
Pak6	Wt1_CRE	Sox9_CRE	OK	33.5435	20.0841	-0.739978	-1.39278	0.01415	0.0298987	yes
Palmd	Wt1_CRE	Sox9_CRE	OK	1.11328	0.373742	-1.5747	-1.46823	0.0078	0.0175923	yes
Paqr6	Wt1_CRE	Sox9_CRE	OK	14.3491	6.99455	-1.03666	-1.3815	0.0112	0.0243009	yes
Pask	Wt1_CRE	Sox9_CRE	OK	2.20741	6.7214	1.60641	2.42279	5e-05	0.000181042	yes
Pbp2	Wt1_CRE	Sox9_CRE	OK	1.94022	24.2087	3.64123	3.94561	5e-05	0.000181042	yes
Pbx4	Wt1_CRE	Sox9_CRE	OK	2.53333	16.6923	2.72007	3.50326	5e-05	0.000181042	yes
Pcbp3	Wt1_CRE	Sox9_CRE	OK	8.4301	28.9048	1.77769	2.9397	5e-05	0.000181042	yes
Pcbp4	Wt1_CRE	Sox9_CRE	OK	16.5104	45.7705	1.47104	2.58295	5e-05	0.000181042	yes
Pcmt1	Wt1_CRE	Sox9_CRE	OK	10.913	19.652	0.848627	1.40672	0.0156	0.0326071	yes
Pdcd1	Wt1_CRE	Sox9_CRE	OK	0.571546	0.137872	-2.05154	-1.58151	0.00775	0.0174917	yes
Pde1c	Wt1_CRE	Sox9_CRE	OK	0.0985089	1.15656	3.55344	2.99848	5e-05	0.000181042	yes
Pde4a	Wt1_CRE	Sox9_CRE	OK	2.2481	4.31334	0.940101	1.40087	0.01615	0.0336393	yes
Pde4dip	Wt1_CRE	Sox9_CRE	OK	1.53452	4.59129	1.58111	2.24502	5e-05	0.000181042	yes
Pde8a	Wt1_CRE	Sox9_CRE	OK	5.76663	13.6226	1.2402	2.07704	0.00065	0.00189034	yes
Pdgfa	Wt1_CRE	Sox9_CRE	OK	21.8442	11.0953	-0.977306	-1.46569	0.01055	0.0230414	yes
Pdha2	Wt1_CRE	Sox9_CRE	OK	0.837357	10.376	3.63127	4.22313	5e-05	0.000181042	yes
Pdia5	Wt1_CRE	Sox9_CRE	OK	96.9866	38.7532	-1.32347	-2.47709	5e-05	0.000181042	yes
Pdilt	Wt1_CRE	Sox9_CRE	OK	0.130934	1.57063	3.58443	2.9961	0.00025	0.000795966	yes
Pdzk1	Wt1_CRE	Sox9_CRE	OK	0.723978	2.62085	1.85602	1.85459	0.00195	0.00507459	yes
Pdzk1ip1	Wt1_CRE	Sox9_CRE	OK	0.75885	6.25661	3.0435	2.81781	5e-05	0.000181042	yes
Pebp4	Wt1_CRE	Sox9_CRE	OK	0.967568	12.3921	3.67891	3.71899	5e-05	0.000181042	yes
Peli2	Wt1_CRE	Sox9_CRE	OK	1.85504	5.06636	1.4495	2.36728	0.00015	0.000499697	yes
Per2	Wt1_CRE	Sox9_CRE	OK	3.64186	1.86779	-0.963345	-1.52946	0.00735	0.0166849	yes
Pex5l	Wt1_CRE	Sox9_CRE	OK	0.159559	3.15565	4.30577	4.49101	5e-05	0.000181042	yes
Pfn4	Wt1_CRE	Sox9_CRE	OK	1.19502	7.80025	2.70649	3.08049	5e-05	0.000181042	yes
Pgam2	Wt1_CRE	Sox9_CRE	OK	11.3379	121.738	3.42455	4.18181	5e-05	0.000181042	yes
Pgk2	Wt1_CRE	Sox9_CRE	OK	1.19296	9.32918	2.9672	3.22516	5e-05	0.000181042	yes
Pgp	Wt1_CRE	Sox9_CRE	OK	188.378	315.627	0.744587	1.31515	0.01745	0.0360208	yes
Phc1	Wt1_CRE	Sox9_CRE	OK	7.10382	13.5226	0.928707	1.58525	0.0062	0.0143354	yes
Phc3	Wt1_CRE	Sox9_CRE	OK	0.739762	0.342025	-1.11296	-1.35772	0.0141	0.0298038	yes
Phf14	Wt1_CRE	Sox9_CRE	OK	1.84862	0.846714	-1.1265	-1.32099	0.0154	0.0322384	yes
Phf7	Wt1_CRE	Sox9_CRE	OK	9.18011	82.303	3.16436	5.03056	5e-05	0.000181042	yes
Phip	Wt1_CRE	Sox9_CRE	OK	0.658119	0.324513	-1.02007	-1.32429	0.0236	0.0471321	yes
Phkb	Wt1_CRE	Sox9_CRE	OK	1.46541	0.664479	-1.14101	-1.24982	0.02055	0.0416588	yes
Phkg2	Wt1_CRE	Sox9_CRE	OK	19.4973	71.7232	1.87916	2.23958	5e-05	0.000181042	yes
Phldb2	Wt1_CRE	Sox9_CRE	OK	1.99513	0.613367	-1.70166	-2.13195	0.00015	0.000499697	yes
Phlpp1	Wt1_CRE	Sox9_CRE	OK	1.9403	5.08272	1.38932	2.20682	2e-04	0.000649853	yes
Phospho2	Wt1_CRE	Sox9_CRE	OK	6.78947	15.7616	1.21504	1.93432	0.00075	0.00215138	yes
Phyhip	Wt1_CRE	Sox9_CRE	OK	20.5716	11.7197	-0.811717	-1.32938	0.015	0.0314919	yes
Phyhipl	Wt1_CRE	Sox9_CRE	OK	1.15355	3.74321	1.69819	2.01765	0.00215	0.0055373	yes
Pi4k2b	Wt1_CRE	Sox9_CRE	OK	1.74528	3.40805	0.965483	1.34918	0.0183	0.0375773	yes
Pias2	Wt1_CRE	Sox9_CRE	OK	5.92657	16.8789	1.50995	2.11188	3e-04	0.000939595	yes
Pifo	Wt1_CRE	Sox9_CRE	OK	0.724545	11.4345	3.98017	3.28187	0.00055	0.0016258	yes
Pik3c2a	Wt1_CRE	Sox9_CRE	OK	0.774444	0.256112	-1.59638	-1.70843	0.0012	0.00328501	yes
Pik3cd	Wt1_CRE	Sox9_CRE	OK	4.2924	7.76324	0.854876	1.36096	0.0215	0.0433735	yes
Pik3r1	Wt1_CRE	Sox9_CRE	OK	1.36636	0.634775	-1.10603	-1.2814	0.0152	0.0318683	yes
Pinlyp	Wt1_CRE	Sox9_CRE	OK	0.161849	1.52653	3.23754	1.95548	0.01515	0.0317744	yes
Piwil1	Wt1_CRE	Sox9_CRE	OK	0.872891	14.113	4.01508	4.99704	5e-05	0.000181042	yes
Piwil2	Wt1_CRE	Sox9_CRE	OK	4.78701	12.668	1.40399	2.31352	5e-05	0.000181042	yes
Pja2	Wt1_CRE	Sox9_CRE	OK	3.53249	1.75209	-1.01161	-1.33189	0.0162	0.033731	yes
Pkd2l1	Wt1_CRE	Sox9_CRE	OK	1.20077	16.9912	3.82276	4.78225	5e-05	0.000181042	yes
Pkdrej	Wt1_CRE	Sox9_CRE	OK	0.254166	0.78076	1.61911	1.85576	0.00285	0.00713285	yes
Pkia	Wt1_CRE	Sox9_CRE	OK	3.9365	2.12089	-0.892242	-1.2404	0.01995	0.040583	yes
Pla2g2c	Wt1_CRE	Sox9_CRE	OK	0.860578	8.33058	3.27504	1.69612	0.00705	0.0160675	yes
Pla2g4a	Wt1_CRE	Sox9_CRE	OK	0.80954	0.249905	-1.69572	-1.55824	0.00705	0.0160675	yes
Plac8l1	Wt1_CRE	Sox9_CRE	OK	0.402176	6.01646	3.90302	3.08845	6e-04	0.00175946	yes
Plcb4	Wt1_CRE	Sox9_CRE	OK	0.592252	0.181988	-1.70237	-1.47986	0.0086	0.0192036	yes
Pld1	Wt1_CRE	Sox9_CRE	OK	1.03469	0.41776	-1.30845	-1.53506	0.0056	0.0130777	yes
Pld6	Wt1_CRE	Sox9_CRE	OK	5.58958	15.2277	1.44588	2.10985	4e-04	0.00122013	yes
Plekhd1	Wt1_CRE	Sox9_CRE	OK	0.311716	1.13185	1.86038	1.87763	0.0019	0.00495711	yes
Plgrkt	Wt1_CRE	Sox9_CRE	OK	25.0645	12.7148	-0.979133	-1.49576	0.009	0.0200073	yes
Plin1	Wt1_CRE	Sox9_CRE	OK	42.2191	19.9912	-1.07853	-1.80345	0.0014	0.00377084	yes
Plod2	Wt1_CRE	Sox9_CRE	OK	11.7643	5.40901	-1.12097	-1.77375	0.00175	0.00460242	yes
Pls3	Wt1_CRE	Sox9_CRE	OK	3.49882	1.78301	-0.972552	-1.24759	0.023	0.0460518	yes
Plxdc1	Wt1_CRE	Sox9_CRE	OK	4.1497	8.52092	1.038	1.62103	0.0061	0.0141232	yes
Pmfbp1	Wt1_CRE	Sox9_CRE	OK	0.144683	1.14138	2.97981	2.54038	3e-04	0.000939595	yes
Pnma1	Wt1_CRE	Sox9_CRE	OK	0.356727	2.87388	3.01011	2.94856	5e-05	0.000181042	yes
Pnn	Wt1_CRE	Sox9_CRE	OK	3.26491	1.59923	-1.02966	-1.31141	0.01755	0.0362036	yes
Podxl	Wt1_CRE	Sox9_CRE	OK	7.19964	12.3821	0.782256	1.43699	0.01405	0.0297152	yes
Pold3	Wt1_CRE	Sox9_CRE	OK	3.78067	6.80353	0.847643	1.35432	0.01885	0.0385875	yes
Polk	Wt1_CRE	Sox9_CRE	OK	0.773774	0.288038	-1.42565	-1.35626	0.00835	0.0187042	yes
Poll	Wt1_CRE	Sox9_CRE	OK	8.89103	17.4696	0.974426	1.63827	0.0036	0.008788	yes
Pom121l12	Wt1_CRE	Sox9_CRE	OK	0.61296	6.94629	3.50238	3.32313	5e-05	0.000181042	yes
Pom121l2	Wt1_CRE	Sox9_CRE	OK	0.428171	5.6334	3.71774	3.96517	5e-05	0.000181042	yes
Pomc	Wt1_CRE	Sox9_CRE	OK	2.60047	6.11082	1.23259	1.38156	0.0152	0.0318683	yes
Pop4	Wt1_CRE	Sox9_CRE	OK	14.7857	32.7155	1.14577	1.94483	0.00055	0.0016258	yes
Pou6f1	Wt1_CRE	Sox9_CRE	OK	3.84207	6.69957	0.802185	1.35428	0.0164	0.0340721	yes
Ppfibp1	Wt1_CRE	Sox9_CRE	OK	8.37486	4.15479	-1.01129	-1.40562	0.0141	0.0298038	yes
Ppil6	Wt1_CRE	Sox9_CRE	OK	0.558052	3.07516	2.46219	2.42811	0.00065	0.00189034	yes
Ppip5k2	Wt1_CRE	Sox9_CRE	OK	0.736793	0.29105	-1.33999	-1.33727	0.0094	0.0208055	yes
Ppm1d	Wt1_CRE	Sox9_CRE	OK	7.55996	17.7545	1.23174	2.12729	1e-04	0.000344485	yes
Ppm1j	Wt1_CRE	Sox9_CRE	OK	1.05683	5.77728	2.45065	2.5928	2e-04	0.000649853	yes
Ppm1k	Wt1_CRE	Sox9_CRE	OK	0.830532	0.347778	-1.25587	-1.41411	0.0154	0.0322384	yes
Ppp1r11	Wt1_CRE	Sox9_CRE	OK	27.1022	58.5397	1.111	2.0461	0.00065	0.00189034	yes
Ppp1r13l	Wt1_CRE	Sox9_CRE	OK	2.73995	6.719	1.2941	1.80701	0.00215	0.0055373	yes
Ppp1r2-ps3	Wt1_CRE	Sox9_CRE	OK	0.281915	5.02419	4.15556	3.10276	5e-04	0.00149177	yes
Ppp1r27	Wt1_CRE	Sox9_CRE	OK	0.451823	3.55003	2.974	2.29098	0.0013	0.0035278	yes
Ppp1r32	Wt1_CRE	Sox9_CRE	OK	0.896112	13.4074	3.90321	4.2832	5e-05	0.000181042	yes
Ppp1r36	Wt1_CRE	Sox9_CRE	OK	0.363982	3.27627	3.17011	2.71408	0.00065	0.00189034	yes
Ppp1r9a	Wt1_CRE	Sox9_CRE	OK	1.53339	0.581262	-1.39946	-1.90562	8e-04	0.00227968	yes
Ppp2r2c	Wt1_CRE	Sox9_CRE	OK	0.672291	3.02963	2.17198	2.50166	5e-05	0.000181042	yes
Ppp2r3a	Wt1_CRE	Sox9_CRE	OK	1.03982	0.405167	-1.35975	-1.5108	0.0076	0.0171907	yes
Ppp3cc	Wt1_CRE	Sox9_CRE	OK	12.5118	24.7672	0.98514	1.71799	0.0024	0.00611388	yes
Ppp3r2	Wt1_CRE	Sox9_CRE	OK	1.20562	13.6567	3.50175	4.39752	5e-05	0.000181042	yes
Ppp6r3	Wt1_CRE	Sox9_CRE	OK	6.23619	3.19858	-0.963235	-1.47112	0.0088	0.0196042	yes
Pqlc1	Wt1_CRE	Sox9_CRE	OK	67.5093	38.1274	-0.824256	-1.444	0.01115	0.0242034	yes
Pramef12	Wt1_CRE	Sox9_CRE	OK	4.39918	2.11019	-1.05986	-1.45358	0.0121	0.0260291	yes
Prc1	Wt1_CRE	Sox9_CRE	OK	1.06436	2.39393	1.16939	1.36621	0.0141	0.0298038	yes
Prdm8	Wt1_CRE	Sox9_CRE	OK	0.119161	1.29184	3.43843	2.58259	0.0023	0.00588292	yes
Prdx6b	Wt1_CRE	Sox9_CRE	OK	0.975143	10.8828	3.48029	4.23635	5e-05	0.000181042	yes
Prkcq	Wt1_CRE	Sox9_CRE	OK	0.317228	1.24048	1.96731	2.04717	0.00095	0.0026611	yes
Prm1	Wt1_CRE	Sox9_CRE	OK	78.0961	258.253	1.72546	2.14245	0.00015	0.000499697	yes
Prm2	Wt1_CRE	Sox9_CRE	OK	43.8679	156.198	1.83214	2.38401	5e-05	0.000181042	yes
Prm3	Wt1_CRE	Sox9_CRE	OK	3.48946	34.7908	3.31763	2.63069	6e-04	0.00175946	yes
Procr	Wt1_CRE	Sox9_CRE	OK	12.7063	4.99934	-1.34573	-1.86251	0.00125	0.00340738	yes
Prok2	Wt1_CRE	Sox9_CRE	OK	0.4513	11.2839	4.64404	4.47706	5e-05	0.000181042	yes
Prox2	Wt1_CRE	Sox9_CRE	OK	0.529292	2.03963	1.94617	2.15914	0.00035	0.0010818	yes
Prps1l1	Wt1_CRE	Sox9_CRE	OK	0.445269	11.2379	4.65755	4.30364	0.00015	0.000499697	yes
Prps2	Wt1_CRE	Sox9_CRE	OK	2.8442	1.31807	-1.1096	-1.42385	0.01095	0.0238144	yes
Prr19	Wt1_CRE	Sox9_CRE	OK	3.45673	11.7145	1.76082	2.25503	2e-04	0.000649853	yes
Prr22	Wt1_CRE	Sox9_CRE	OK	1.16789	11.187	3.25985	3.51276	5e-05	0.000181042	yes
Prr24	Wt1_CRE	Sox9_CRE	OK	18.7407	34.6497	0.88667	1.49906	0.00955	0.0211	yes
Prr30	Wt1_CRE	Sox9_CRE	OK	1.16436	17.651	3.92214	4.42449	5e-05	0.000181042	yes
Prss21	Wt1_CRE	Sox9_CRE	OK	0.893845	7.26325	3.02252	2.55334	0.00105	0.00291228	yes
Prss37	Wt1_CRE	Sox9_CRE	OK	0.314561	2.83399	3.17143	2.41976	0.0031	0.00768798	yes
Prss38	Wt1_CRE	Sox9_CRE	OK	0.161755	1.33011	3.03967	2.17341	0.01005	0.0220924	yes
Prss39	Wt1_CRE	Sox9_CRE	OK	2.14199	17.5812	3.03701	3.09542	5e-05	0.000181042	yes
Prss41	Wt1_CRE	Sox9_CRE	OK	0.295132	1.22674	2.0554	1.65714	0.00845	0.0189079	yes
Prss42	Wt1_CRE	Sox9_CRE	OK	0.266572	1.40033	2.39318	2.01993	0.00315	0.00779988	yes
Prss43	Wt1_CRE	Sox9_CRE	OK	0.128709	2.33986	4.18423	3.26168	0.00045	0.001357	yes
Prss44	Wt1_CRE	Sox9_CRE	OK	0.406672	3.31291	3.02616	2.96006	0.00015	0.000499697	yes
Prss45	Wt1_CRE	Sox9_CRE	OK	0.402042	13.7392	5.09481	4.34738	1e-04	0.000344485	yes
Prss46	Wt1_CRE	Sox9_CRE	OK	0.483724	3.37646	2.80326	2.32666	0.00195	0.00507459	yes
Prss48	Wt1_CRE	Sox9_CRE	OK	0.140739	1.175	3.06156	1.93325	0.0143	0.0301821	yes
Prss52	Wt1_CRE	Sox9_CRE	OK	0.235305	1.75899	2.90214	2.1857	0.0066	0.0151561	yes
Prss54	Wt1_CRE	Sox9_CRE	OK	0.324815	3.69462	3.50773	2.71799	0.00045	0.001357	yes
Prss55	Wt1_CRE	Sox9_CRE	OK	0.96086	7.31394	2.92825	2.45754	0.00115	0.00316049	yes
Prss56	Wt1_CRE	Sox9_CRE	OK	0.316533	2.86922	3.18023	2.73556	5e-05	0.000181042	yes
Psma8	Wt1_CRE	Sox9_CRE	OK	1.06028	6.92451	2.70727	3.13881	5e-05	0.000181042	yes
Psmb8	Wt1_CRE	Sox9_CRE	OK	78.9106	44.7434	-0.818544	-1.37631	0.0126	0.026953	yes
Ptar1	Wt1_CRE	Sox9_CRE	OK	0.563919	2.07393	1.87881	1.87964	0.003	0.00746268	yes
Ptbp3	Wt1_CRE	Sox9_CRE	OK	1.85049	0.947621	-0.965526	-1.25766	0.0243	0.0483774	yes
Ptchd3	Wt1_CRE	Sox9_CRE	OK	0.72964	3.42775	2.23201	2.32107	0.0012	0.00328501	yes
Ptdss2	Wt1_CRE	Sox9_CRE	OK	25.0637	49.9999	0.996327	1.82963	0.0017	0.00448494	yes
Pthlh	Wt1_CRE	Sox9_CRE	OK	0.931298	0.186615	-2.31918	-1.56618	0.0243	0.0483774	yes
Ptpdc1	Wt1_CRE	Sox9_CRE	OK	2.21916	9.13709	2.04172	3.17773	5e-05	0.000181042	yes
Ptpn20	Wt1_CRE	Sox9_CRE	OK	0.0774576	0.646395	3.06094	2.52274	0.00065	0.00189034	yes
Ptpn5	Wt1_CRE	Sox9_CRE	OK	2.65411	0.327088	-3.02048	-3.01432	5e-05	0.000181042	yes
Ptprd	Wt1_CRE	Sox9_CRE	OK	1.09795	0.386814	-1.5051	-1.96053	3e-04	0.000939595	yes
Ptprv	Wt1_CRE	Sox9_CRE	OK	7.1302	14.7465	1.04835	1.75826	0.0043	0.0103073	yes
Pum2	Wt1_CRE	Sox9_CRE	OK	2.89185	1.46563	-0.980468	-1.28104	0.0175	0.0361127	yes
Pvrl3	Wt1_CRE	Sox9_CRE	OK	1.6252	4.98299	1.61639	1.86224	0.0016	0.00425004	yes
Pwwp2b	Wt1_CRE	Sox9_CRE	OK	11.604	24.9064	1.10189	1.85865	0.0013	0.0035278	yes
Pxt1	Wt1_CRE	Sox9_CRE	OK	1.18788	8.81297	2.89124	2.83274	2e-04	0.000649853	yes
Pyroxd2	Wt1_CRE	Sox9_CRE	OK	9.87265	5.53181	-0.835685	-1.3853	0.01595	0.0332692	yes
Qpct	Wt1_CRE	Sox9_CRE	OK	8.64866	4.75726	-0.862345	-1.28425	0.02145	0.0432814	yes
Qprt	Wt1_CRE	Sox9_CRE	OK	7.05358	2.25323	-1.64636	-1.82207	0.0011	0.00303574	yes
Qrich2	Wt1_CRE	Sox9_CRE	OK	2.24874	22.617	3.33022	3.68045	5e-05	0.000181042	yes
Rab26os	Wt1_CRE	Sox9_CRE	OK	31.2445	12.2142	-1.35504	-1.49301	0.0116	0.0250684	yes
Rab3b	Wt1_CRE	Sox9_CRE	OK	0.369469	1.04385	1.49839	1.65187	0.00645	0.0148494	yes
Rabl6	Wt1_CRE	Sox9_CRE	OK	19.2645	39.0987	1.02118	1.90023	0.00135	0.00364946	yes
Radil	Wt1_CRE	Sox9_CRE	OK	3.4881	8.11381	1.21794	1.53938	0.00605	0.0140205	yes
Rala	Wt1_CRE	Sox9_CRE	OK	12.5442	7.29218	-0.782601	-1.34271	0.0213	0.0430161	yes
Ralgps2	Wt1_CRE	Sox9_CRE	OK	2.52192	4.68166	0.892496	1.41482	0.016	0.0333642	yes
Ramp1	Wt1_CRE	Sox9_CRE	OK	12.7799	25.0472	0.970776	1.54063	0.0037	0.00900571	yes
Ranbp17	Wt1_CRE	Sox9_CRE	OK	0.395893	0.946327	1.25723	1.3747	0.0166	0.0344388	yes
Rarres1	Wt1_CRE	Sox9_CRE	OK	129.189	222.198	0.782357	1.50623	0.0108	0.0235244	yes
Rasgef1c	Wt1_CRE	Sox9_CRE	OK	7.70909	3.43127	-1.16782	-1.69123	0.00395	0.00955115	yes
Rasl10b	Wt1_CRE	Sox9_CRE	OK	10.401	4.62375	-1.16959	-1.80874	0.00075	0.00215138	yes
Rasl2-9	Wt1_CRE	Sox9_CRE	OK	2.31565	18.8215	3.02289	3.65088	5e-05	0.000181042	yes
Rbakdn	Wt1_CRE	Sox9_CRE	OK	11.5119	158.597	3.78417	4.21804	5e-05	0.000181042	yes
Rbm20	Wt1_CRE	Sox9_CRE	OK	0.533941	1.13527	1.08828	1.46364	0.0104	0.0227704	yes
Rbm39	Wt1_CRE	Sox9_CRE	OK	14.4644	6.62256	-1.12705	-1.72732	0.0017	0.00448494	yes
Rbm4b	Wt1_CRE	Sox9_CRE	OK	5.61554	10.1913	0.859849	1.30728	0.0247	0.0490891	yes
Rbmxl2	Wt1_CRE	Sox9_CRE	OK	13.2884	33.1009	1.3167	1.94127	0.00165	0.00436863	yes
Rcan1	Wt1_CRE	Sox9_CRE	OK	37.2875	22.7934	-0.710074	-1.32202	0.02315	0.0463287	yes
Rd3	Wt1_CRE	Sox9_CRE	OK	0.124766	1.33999	3.42493	3.41456	5e-05	0.000181042	yes
Rdh11	Wt1_CRE	Sox9_CRE	OK	10.1829	23.526	1.20811	2.00256	0.00055	0.0016258	yes
Reg3b	Wt1_CRE	Sox9_CRE	OK	5.06629	1.01147	-2.32448	-2.29704	6e-04	0.00175946	yes
Reg3g	Wt1_CRE	Sox9_CRE	OK	2.01782	0.718699	-1.48934	-1.39079	0.02135	0.0431049	yes
Retnla	Wt1_CRE	Sox9_CRE	OK	6.5336	0.380064	-4.10356	-3.05522	0.00035	0.0010818	yes
Rfx2	Wt1_CRE	Sox9_CRE	OK	2.3517	13.6006	2.5319	3.56848	5e-05	0.000181042	yes
Rfx4	Wt1_CRE	Sox9_CRE	OK	0.0503095	1.57542	4.96876	3.6521	4e-04	0.00122013	yes
Rfx8	Wt1_CRE	Sox9_CRE	OK	1.18205	5.229	2.14524	2.37389	8e-04	0.00227968	yes
Rhpn1	Wt1_CRE	Sox9_CRE	OK	0.977271	4.84099	2.30847	2.69495	5e-05	0.000181042	yes
Ribc2	Wt1_CRE	Sox9_CRE	OK	0.607461	4.7308	2.96122	2.81603	1e-04	0.000344485	yes
Rictor	Wt1_CRE	Sox9_CRE	OK	0.641395	0.269988	-1.24832	-1.3438	0.014	0.0296225	yes
Riiad1	Wt1_CRE	Sox9_CRE	OK	1.2547	9.62101	2.93884	2.92136	5e-05	0.000181042	yes
Rimbp3	Wt1_CRE	Sox9_CRE	OK	0.632142	8.67764	3.77898	3.94624	5e-05	0.000181042	yes
Rimklb	Wt1_CRE	Sox9_CRE	OK	0.872929	2.81495	1.68918	2.18087	6e-04	0.00175946	yes
Rlf	Wt1_CRE	Sox9_CRE	OK	0.679853	0.214502	-1.66423	-1.62408	0.0052	0.0122399	yes
Rlim	Wt1_CRE	Sox9_CRE	OK	2.3019	0.994624	-1.2106	-1.69862	0.00225	0.00576743	yes
Rn45s	Wt1_CRE	Sox9_CRE	OK	1471.1	572.685	-1.36108	-1.80386	0.0041	0.00987867	yes
Rnasel	Wt1_CRE	Sox9_CRE	OK	0.962561	0.452348	-1.08945	-1.22983	0.0236	0.0471321	yes
Rnaset2b	Wt1_CRE	Sox9_CRE	OK	15.6437	3.65182	-2.0989	-2.28133	0.00075	0.00215138	yes
Rnd1	Wt1_CRE	Sox9_CRE	OK	2.49423	0.926705	-1.42841	-1.5827	0.00415	0.00998363	yes
Rnf112	Wt1_CRE	Sox9_CRE	OK	0.133634	0.754933	2.49806	2.09607	0.0022	0.00565218	yes
Rnf125	Wt1_CRE	Sox9_CRE	OK	0.221761	0.990452	2.15908	1.79807	0.0068	0.0155661	yes
Rnf151	Wt1_CRE	Sox9_CRE	OK	1.46089	30.318	4.37525	5.00265	5e-05	0.000181042	yes
Rnf170	Wt1_CRE	Sox9_CRE	OK	1.90235	0.878143	-1.11526	-1.35896	0.01625	0.0338222	yes
Rnf19b	Wt1_CRE	Sox9_CRE	OK	17.7163	36.633	1.04807	1.8581	7e-04	0.00202148	yes
Rnf32	Wt1_CRE	Sox9_CRE	OK	0.820173	9.06927	3.46699	3.78769	5e-05	0.000181042	yes
Rnls	Wt1_CRE	Sox9_CRE	OK	1.50239	7.2748	2.27564	2.79252	5e-05	0.000181042	yes
Ropn1	Wt1_CRE	Sox9_CRE	OK	1.32433	18.8258	3.82937	3.84071	5e-05	0.000181042	yes
Ropn1l	Wt1_CRE	Sox9_CRE	OK	22.4007	157.591	2.81457	4.52305	5e-05	0.000181042	yes
Rpl10l	Wt1_CRE	Sox9_CRE	OK	8.38934	37.7553	2.17005	3.05806	5e-05	0.000181042	yes
Rpl21	Wt1_CRE	Sox9_CRE	OK	238.934	125.962	-0.923629	-1.74732	0.0031	0.00768798	yes
Rpl36a	Wt1_CRE	Sox9_CRE	OK	824.912	474.455	-0.79797	-1.51294	0.01165	0.0251655	yes
Rpl39l	Wt1_CRE	Sox9_CRE	OK	13.0359	46.7382	1.84212	2.76559	5e-05	0.000181042	yes
Rpph1	Wt1_CRE	Sox9_CRE	OK	9.3625	2.90512	-1.6883	-1.43026	0.019	0.0388663	yes
Rps24	Wt1_CRE	Sox9_CRE	OK	669.813	393.941	-0.765777	-1.43735	0.0176	0.0362954	yes
Rps27a	Wt1_CRE	Sox9_CRE	OK	1062.16	498.503	-1.09132	-1.99236	0.00165	0.00436863	yes
Rrbp1	Wt1_CRE	Sox9_CRE	OK	21.196	10.9587	-0.951711	-1.78375	0.002	0.00519121	yes
Rrm2b	Wt1_CRE	Sox9_CRE	OK	0.547804	0.205407	-1.41518	-1.32221	0.0187	0.0383196	yes
Rsph1	Wt1_CRE	Sox9_CRE	OK	7.12951	55.6542	2.96461	4.22993	5e-05	0.000181042	yes
Rsph3a	Wt1_CRE	Sox9_CRE	OK	7.25349	14.4479	0.994115	1.56467	0.0074	0.0167878	yes
Rsph6a	Wt1_CRE	Sox9_CRE	OK	1.42063	13.9329	3.29389	3.40829	5e-05	0.000181042	yes
Rsph9	Wt1_CRE	Sox9_CRE	OK	5.93161	25.7809	2.11981	2.80002	5e-05	0.000181042	yes
S100a11	Wt1_CRE	Sox9_CRE	OK	541.439	319.907	-0.759148	-1.50244	0.01195	0.0257383	yes
Sacm1l	Wt1_CRE	Sox9_CRE	OK	2.89516	1.24897	-1.2129	-1.47687	0.0102	0.0223811	yes
Sall3	Wt1_CRE	Sox9_CRE	OK	0.0484658	0.493986	3.34943	2.97734	5e-05	0.000181042	yes
Samd4	Wt1_CRE	Sox9_CRE	OK	0.637473	3.35494	2.39585	3.34575	5e-05	0.000181042	yes
Samd9l	Wt1_CRE	Sox9_CRE	OK	0.995418	0.402127	-1.30765	-1.45564	0.01205	0.0259279	yes
Saysd1	Wt1_CRE	Sox9_CRE	OK	8.64779	21.7099	1.32795	2.35023	5e-05	0.000181042	yes
Scaf11	Wt1_CRE	Sox9_CRE	OK	1.91459	1.00399	-0.931291	-1.30453	0.01575	0.0328871	yes
Scarb1	Wt1_CRE	Sox9_CRE	OK	471.363	254.911	-0.886846	-1.51849	0.00755	0.0170913	yes
Sccpdh	Wt1_CRE	Sox9_CRE	OK	10.6393	20.7997	0.967152	1.59001	0.005	0.0118138	yes
Scfd1	Wt1_CRE	Sox9_CRE	OK	5.34403	2.11845	-1.33492	-1.61746	0.0029	0.00724274	yes
Scgb2b23-ps	Wt1_CRE	Sox9_CRE	OK	0.215458	5.19415	4.59141	3.12486	0.0167	0.0346313	yes
Scp2d1	Wt1_CRE	Sox9_CRE	OK	0.389607	5.70469	3.87206	3.14906	9e-04	0.00253297	yes
Scrt1	Wt1_CRE	Sox9_CRE	OK	0.0575077	0.586229	3.34964	2.36258	0.0068	0.0155661	yes
Sdcbp	Wt1_CRE	Sox9_CRE	OK	20.946	11.6231	-0.849683	-1.4476	0.0091	0.0202006	yes
Sec1	Wt1_CRE	Sox9_CRE	OK	1.86349	5.82496	1.64424	1.84019	0.00205	0.00530932	yes
Sec31b	Wt1_CRE	Sox9_CRE	OK	5.30968	9.61877	0.857227	1.461	0.01145	0.0247815	yes
Sec62	Wt1_CRE	Sox9_CRE	OK	6.8614	3.77082	-0.863624	-1.28962	0.02015	0.0409324	yes
Secisbp2l	Wt1_CRE	Sox9_CRE	OK	1.54898	0.746552	-1.053	-1.36349	0.0154	0.0322384	yes
Sectm1a	Wt1_CRE	Sox9_CRE	OK	6.22674	2.52977	-1.29947	-1.63056	0.00725	0.0164784	yes
Selenbp2	Wt1_CRE	Sox9_CRE	OK	8.70533	2.34839	-1.89023	-2.50486	1e-04	0.000344485	yes
Selt	Wt1_CRE	Sox9_CRE	OK	8.6287	4.67518	-0.884121	-1.3369	0.0127	0.0271445	yes
Senp2	Wt1_CRE	Sox9_CRE	OK	3.89278	7.04242	0.855268	1.40633	0.0144	0.0303661	yes
Sephs2	Wt1_CRE	Sox9_CRE	OK	22.6626	48.6572	1.10234	2.04206	0.00065	0.00189034	yes
Sept12	Wt1_CRE	Sox9_CRE	OK	1.56486	15.3094	3.29032	3.71599	5e-05	0.000181042	yes
Sept2	Wt1_CRE	Sox9_CRE	OK	15.0596	7.00628	-1.10396	-1.6811	0.0015	0.00400973	yes
Serpina3a	Wt1_CRE	Sox9_CRE	OK	12.0321	43.8696	1.86634	3.064	5e-05	0.000181042	yes
Serpina3n	Wt1_CRE	Sox9_CRE	OK	229.976	101.164	-1.18479	-1.69929	0.00885	0.0197065	yes
Serpina5	Wt1_CRE	Sox9_CRE	OK	383.983	727.268	0.921446	1.57424	0.00675	0.0154633	yes
Serpina6	Wt1_CRE	Sox9_CRE	OK	2.28059	0.874842	-1.38231	-1.55141	0.00985	0.0216986	yes
Sertad2	Wt1_CRE	Sox9_CRE	OK	2.33952	4.14492	0.825129	1.33336	0.02165	0.0436404	yes
Sez6l	Wt1_CRE	Sox9_CRE	OK	0.0975477	0.913843	3.22777	1.98753	0.0064	0.0147461	yes
Sf3b1	Wt1_CRE	Sox9_CRE	OK	6.33717	3.06331	-1.04875	-1.48144	0.00385	0.00933446	yes
Sfrp1	Wt1_CRE	Sox9_CRE	OK	5.18692	2.37417	-1.12745	-1.7944	0.00265	0.00667688	yes
Sfrp5	Wt1_CRE	Sox9_CRE	OK	0.139361	1.98014	3.8287	2.97176	0.00065	0.00189034	yes
Sh2d1b1	Wt1_CRE	Sox9_CRE	OK	0.70823	0.14701	-2.26831	-1.80509	0.0148	0.0311117	yes
Sh3d21	Wt1_CRE	Sox9_CRE	OK	7.75176	29.4717	1.92673	3.11088	5e-05	0.000181042	yes
Sh3glb1	Wt1_CRE	Sox9_CRE	OK	9.51371	21.5913	1.18237	1.96253	8e-04	0.00227968	yes
Sh3rf2	Wt1_CRE	Sox9_CRE	OK	0.519914	1.73929	1.74216	2.05093	0.0011	0.00303574	yes
Shcbp1l	Wt1_CRE	Sox9_CRE	OK	1.58759	14.4441	3.18557	3.9301	5e-05	0.000181042	yes
Shisa3	Wt1_CRE	Sox9_CRE	OK	0.0424815	0.613031	3.85105	3.01511	0.00165	0.00436863	yes
Shprh	Wt1_CRE	Sox9_CRE	OK	0.43457	0.15276	-1.50832	-1.38444	0.01105	0.0240104	yes
Siglece	Wt1_CRE	Sox9_CRE	OK	0.116149	2.18949	4.23654	3.46593	0.00035	0.0010818	yes
Six2	Wt1_CRE	Sox9_CRE	OK	0.0615577	0.603784	3.29402	2.10902	0.014	0.0296225	yes
Skap1	Wt1_CRE	Sox9_CRE	OK	0.859528	2.20387	1.35842	1.65381	0.00935	0.0207067	yes
Skp2	Wt1_CRE	Sox9_CRE	OK	1.19433	2.75673	1.20675	1.45426	0.0156	0.0326071	yes
Slamf9	Wt1_CRE	Sox9_CRE	OK	12.6532	6.20758	-1.0274	-1.43833	0.01145	0.0247815	yes
Slc13a5	Wt1_CRE	Sox9_CRE	OK	0.587103	3.22577	2.45796	2.90011	5e-05	0.000181042	yes
Slc16a7	Wt1_CRE	Sox9_CRE	OK	0.356436	1.79375	2.33126	2.23132	1e-04	0.000344485	yes
Slc1a2	Wt1_CRE	Sox9_CRE	OK	0.146868	1.01969	2.79553	2.20098	0.0115	0.0248768	yes
Slc22a14	Wt1_CRE	Sox9_CRE	OK	0.536566	9.27558	4.11161	4.29667	5e-05	0.000181042	yes
Slc22a15	Wt1_CRE	Sox9_CRE	OK	0.372623	1.28708	1.78832	2.27589	0.00015	0.000499697	yes
Slc22a16	Wt1_CRE	Sox9_CRE	OK	1.03947	12.5936	3.59878	4.02859	5e-05	0.000181042	yes
Slc22a21	Wt1_CRE	Sox9_CRE	OK	2.99129	6.91827	1.20964	1.73981	0.00265	0.00667688	yes
Slc25a41	Wt1_CRE	Sox9_CRE	OK	0.131578	2.16211	4.03845	2.71839	0.00235	0.00599917	yes
Slc26a8	Wt1_CRE	Sox9_CRE	OK	0.60328	4.10594	2.76681	3.29649	5e-05	0.000181042	yes
Slc2a3	Wt1_CRE	Sox9_CRE	OK	5.95074	62.7032	3.3974	5.40464	5e-05	0.000181042	yes
Slc2a4	Wt1_CRE	Sox9_CRE	OK	1.95448	3.95601	1.01726	1.36348	0.01425	0.0300879	yes
Slc2a5	Wt1_CRE	Sox9_CRE	OK	2.24009	24.9258	3.47601	4.51708	5e-05	0.000181042	yes
Slc34a2	Wt1_CRE	Sox9_CRE	OK	0.588006	2.24123	1.93039	2.27929	3e-04	0.000939595	yes
Slc35g3	Wt1_CRE	Sox9_CRE	OK	0.31501	5.62087	4.15732	3.31834	0.00045	0.001357	yes
Slc36a3	Wt1_CRE	Sox9_CRE	OK	0.128764	1.62581	3.65836	2.7902	9e-04	0.00253297	yes
Slc4a8	Wt1_CRE	Sox9_CRE	OK	1.25827	2.30038	0.870427	1.45342	0.01155	0.0249723	yes
Slc5a4b	Wt1_CRE	Sox9_CRE	OK	0.0698562	0.558529	2.99917	1.99716	0.01815	0.0373085	yes
Slc6a14	Wt1_CRE	Sox9_CRE	OK	0.624854	0.221764	-1.49449	-1.36527	0.01475	0.0310189	yes
Slc6a4	Wt1_CRE	Sox9_CRE	OK	3.7705	1.45982	-1.36896	-1.69801	0.0048	0.0113875	yes
Slc8a2	Wt1_CRE	Sox9_CRE	OK	0.648107	3.19621	2.30206	2.73965	5e-05	0.000181042	yes
Slc9a5	Wt1_CRE	Sox9_CRE	OK	0.591123	2.01094	1.76634	2.07437	0.001	0.00278773	yes
Slc9b1	Wt1_CRE	Sox9_CRE	OK	0.329225	3.04765	3.21055	3.11429	5e-05	0.000181042	yes
Slco6c1	Wt1_CRE	Sox9_CRE	OK	0.0916118	0.641656	2.80819	2.29035	0.00165	0.00436863	yes
Slfnl1	Wt1_CRE	Sox9_CRE	OK	1.36304	12.2816	3.1716	3.12689	5e-05	0.000181042	yes
Slit1	Wt1_CRE	Sox9_CRE	OK	0.158404	1.03774	2.71177	2.65841	8e-04	0.00227968	yes
Slk	Wt1_CRE	Sox9_CRE	OK	1.99793	0.995493	-1.00502	-1.45068	0.01185	0.0255483	yes
Slmap	Wt1_CRE	Sox9_CRE	OK	5.49805	2.74916	-0.999929	-1.4003	0.0076	0.0171907	yes
Slx4	Wt1_CRE	Sox9_CRE	OK	1.95559	3.44978	0.818898	1.28175	0.01915	0.0391362	yes
Smagp	Wt1_CRE	Sox9_CRE	OK	37.898	21.3616	-0.827102	-1.32553	0.0208	0.0421057	yes
Smarca1	Wt1_CRE	Sox9_CRE	OK	4.01282	1.82591	-1.136	-1.56013	0.00555	0.0129724	yes
Smc1a	Wt1_CRE	Sox9_CRE	OK	3.83671	1.36386	-1.49217	-1.99458	0.00055	0.0016258	yes
Smchd1	Wt1_CRE	Sox9_CRE	OK	0.645109	0.268706	-1.26351	-1.31125	0.01465	0.0308316	yes
Smco2	Wt1_CRE	Sox9_CRE	OK	1.14245	9.45948	3.04963	3.11306	5e-05	0.000181042	yes
Smcp	Wt1_CRE	Sox9_CRE	OK	8.25161	53.7948	2.70472	3.4975	5e-05	0.000181042	yes
Smg1	Wt1_CRE	Sox9_CRE	OK	0.985582	0.357596	-1.46265	-1.80579	9e-04	0.00253297	yes
Smg9	Wt1_CRE	Sox9_CRE	OK	14.1543	28.4035	1.00483	1.74874	0.0022	0.00565218	yes
Smim23	Wt1_CRE	Sox9_CRE	OK	0.990012	5.0101	2.33932	1.83109	0.0064	0.0147461	yes
Smim24	Wt1_CRE	Sox9_CRE	OK	11.8486	103.005	3.11993	4.13559	5e-05	0.000181042	yes
Smoc2	Wt1_CRE	Sox9_CRE	OK	33.4265	19.717	-0.761557	-1.42818	0.01575	0.0328871	yes
Smpd3	Wt1_CRE	Sox9_CRE	OK	0.573959	2.0399	1.82948	2.20578	0.00055	0.0016258	yes
Smpx	Wt1_CRE	Sox9_CRE	OK	33.3361	19.669	-0.761158	-1.28914	0.02515	0.0498944	yes
Snrpg	Wt1_CRE	Sox9_CRE	OK	235.96	138.842	-0.765103	-1.34854	0.02	0.0406726	yes
Socs3	Wt1_CRE	Sox9_CRE	OK	22.3889	9.47088	-1.24122	-1.7755	0.0016	0.00425004	yes
Socs7	Wt1_CRE	Sox9_CRE	OK	6.54452	10.81	0.724013	1.33881	0.01725	0.0356494	yes
Son	Wt1_CRE	Sox9_CRE	OK	7.75547	3.9616	-0.96913	-1.67432	0.0035	0.00857061	yes
Sorbs2	Wt1_CRE	Sox9_CRE	OK	1.75522	0.868319	-1.01536	-1.32494	0.02275	0.0456032	yes
Sorcs2	Wt1_CRE	Sox9_CRE	OK	5.90752	3.36616	-0.811451	-1.32015	0.0212	0.0428333	yes
Sord	Wt1_CRE	Sox9_CRE	OK	22.1484	90.1596	2.02528	3.65687	5e-05	0.000181042	yes
Sox30	Wt1_CRE	Sox9_CRE	OK	0.747894	6.58326	3.1379	3.8004	5e-05	0.000181042	yes
Sox5	Wt1_CRE	Sox9_CRE	OK	0.358593	2.07922	2.53563	3.20693	5e-05	0.000181042	yes
Sox6	Wt1_CRE	Sox9_CRE	OK	0.151157	0.547073	1.85568	1.93491	0.00145	0.00388955	yes
Sox9	Wt1_CRE	Sox9_CRE	OK	16.6212	27.6563	0.734585	1.43586	0.02025	0.0411086	yes
Spa17	Wt1_CRE	Sox9_CRE	OK	11.5613	46.7642	2.0161	2.8461	5e-05	0.000181042	yes
Spaca3	Wt1_CRE	Sox9_CRE	OK	1.34481	16.8816	3.64998	3.84625	5e-05	0.000181042	yes
Spaca5	Wt1_CRE	Sox9_CRE	OK	0	0.889412	Inf	NA	5e-05	0.000181042	yes
Spaca7	Wt1_CRE	Sox9_CRE	OK	0.345165	2.1733	2.65453	2.12819	0.00285	0.00713285	yes
Spag16	Wt1_CRE	Sox9_CRE	OK	0.381753	3.49098	3.19292	2.56491	0.0011	0.00303574	yes
Spag4	Wt1_CRE	Sox9_CRE	OK	2.24411	13.4211	2.58029	3.10395	5e-05	0.000181042	yes
Spag5	Wt1_CRE	Sox9_CRE	OK	1.92734	5.17609	1.42525	2.03562	4e-04	0.00122013	yes
Spag8	Wt1_CRE	Sox9_CRE	OK	0.856476	8.56955	3.32273	3.18696	5e-05	0.000181042	yes
Spag9	Wt1_CRE	Sox9_CRE	OK	1.90872	0.792207	-1.26866	-1.58605	0.0038	0.00922426	yes
Spata16	Wt1_CRE	Sox9_CRE	OK	1.10958	13.1408	3.56597	3.6934	5e-05	0.000181042	yes
Spata18	Wt1_CRE	Sox9_CRE	OK	1.20645	8.08381	2.74426	2.80704	2e-04	0.000649853	yes
Spata19	Wt1_CRE	Sox9_CRE	OK	2.05383	10.1209	2.30094	1.90052	0.0067	0.015361	yes
Spata20	Wt1_CRE	Sox9_CRE	OK	3.12772	39.4409	3.65651	4.53444	5e-05	0.000181042	yes
Spata21	Wt1_CRE	Sox9_CRE	OK	2.197	26.2999	3.58145	4.05618	5e-05	0.000181042	yes
Spata22	Wt1_CRE	Sox9_CRE	OK	0.190282	0.745694	1.97044	1.43888	0.01475	0.0310189	yes
Spata24	Wt1_CRE	Sox9_CRE	OK	18.5877	57.3669	1.62587	2.55307	5e-05	0.000181042	yes
Spata25	Wt1_CRE	Sox9_CRE	OK	0.226614	8.25115	5.18628	3.94485	0.00255	0.00645267	yes
Spata3	Wt1_CRE	Sox9_CRE	OK	1.98532	11.837	2.57585	2.57794	5e-04	0.00149177	yes
Spata31d1a	Wt1_CRE	Sox9_CRE	OK	0.0444038	0.477928	3.42804	2.37128	0.0025	0.0063436	yes
Spata31d1b	Wt1_CRE	Sox9_CRE	OK	0.0785217	2.00374	4.67346	3.67255	0.00015	0.000499697	yes
Spata31d1d	Wt1_CRE	Sox9_CRE	OK	0.0317232	1.71849	5.75946	4.45273	0.00115	0.00316049	yes
Spata33	Wt1_CRE	Sox9_CRE	OK	7.22802	40.8331	2.49807	2.96615	5e-05	0.000181042	yes
Spata4	Wt1_CRE	Sox9_CRE	OK	1.48549	15.7172	3.40334	3.8372	5e-05	0.000181042	yes
Spata45	Wt1_CRE	Sox9_CRE	OK	0.514714	6.00654	3.54469	2.22837	0.0227	0.0455151	yes
Spata6	Wt1_CRE	Sox9_CRE	OK	2.44006	8.13922	1.73797	2.45989	5e-05	0.000181042	yes
Spatc1	Wt1_CRE	Sox9_CRE	OK	0.636357	3.2764	2.36421	2.14966	0.00105	0.00291228	yes
Spatc1l	Wt1_CRE	Sox9_CRE	OK	1.07243	13.9763	3.70403	3.51616	5e-05	0.000181042	yes
Spats1	Wt1_CRE	Sox9_CRE	OK	0.287722	2.42516	3.07533	2.63054	8e-04	0.00227968	yes
Speer1-ps1	Wt1_CRE	Sox9_CRE	OK	0.219284	4.069	4.2138	3.33017	8e-04	0.00227968	yes
Speer2	Wt1_CRE	Sox9_CRE	OK	0.157057	2.34015	3.89724	2.74178	0.0024	0.00611388	yes
Spem1	Wt1_CRE	Sox9_CRE	OK	3.22261	18.8319	2.54687	2.90428	5e-05	0.000181042	yes
Spert	Wt1_CRE	Sox9_CRE	OK	2.18581	18.1484	3.0536	2.93497	5e-05	0.000181042	yes
Spesp1	Wt1_CRE	Sox9_CRE	OK	0.377207	4.18662	3.47236	3.60831	5e-05	0.000181042	yes
Spink2	Wt1_CRE	Sox9_CRE	OK	4.35723	50.6379	3.53873	3.84848	5e-05	0.000181042	yes
Spn-ps	Wt1_CRE	Sox9_CRE	OK	0.375239	7.05019	4.23178	3.35082	4e-04	0.00122013	yes
Spon1	Wt1_CRE	Sox9_CRE	OK	9.36076	15.4735	0.725101	1.35475	0.0164	0.0340721	yes
Spp1	Wt1_CRE	Sox9_CRE	OK	4.17108	12.4713	1.58012	1.87369	0.00085	0.00240625	yes
Sppl2c	Wt1_CRE	Sox9_CRE	OK	0.91537	9.53993	3.38155	3.24618	5e-05	0.000181042	yes
Sprtn	Wt1_CRE	Sox9_CRE	OK	3.55549	11.0512	1.63608	2.26828	1e-04	0.000344485	yes
Sptan1	Wt1_CRE	Sox9_CRE	OK	29.9768	18.0125	-0.734852	-1.36207	0.01605	0.0334544	yes
Sptbn1	Wt1_CRE	Sox9_CRE	OK	12.0408	7.11653	-0.75869	-1.28273	0.02445	0.0486478	yes
Sptbn4	Wt1_CRE	Sox9_CRE	OK	0.245992	1.18721	2.2709	2.14382	0.0021	0.00542407	yes
Spz1	Wt1_CRE	Sox9_CRE	OK	1.9405	16.2855	3.06909	3.19989	5e-05	0.000181042	yes
Srgn	Wt1_CRE	Sox9_CRE	OK	24.2785	10.9219	-1.15245	-1.74384	0.0034	0.00835094	yes
Srpk1	Wt1_CRE	Sox9_CRE	OK	16.6747	28.3942	0.767929	1.34504	0.01805	0.0371271	yes
Srsf5	Wt1_CRE	Sox9_CRE	OK	63.3641	36.9317	-0.778808	-1.39042	0.0164	0.0340721	yes
Ss18	Wt1_CRE	Sox9_CRE	OK	10.9703	5.98689	-0.873729	-1.35956	0.0161	0.033544	yes
Ssmem1	Wt1_CRE	Sox9_CRE	OK	0.413763	4.02748	3.283	3.00337	5e-05	0.000181042	yes
Sspn	Wt1_CRE	Sox9_CRE	OK	2.84561	5.35544	0.912267	1.53826	0.00975	0.0215014	yes
Ssr3	Wt1_CRE	Sox9_CRE	OK	25.3833	14.5431	-0.803544	-1.28885	0.018	0.0370387	yes
Stag1	Wt1_CRE	Sox9_CRE	OK	1.06246	0.454908	-1.22377	-1.3138	0.0157	0.0327923	yes
Stag2	Wt1_CRE	Sox9_CRE	OK	2.05793	1.07522	-0.936562	-1.32899	0.02165	0.0436404	yes
Stag3	Wt1_CRE	Sox9_CRE	OK	4.7864	17.7431	1.89025	2.99731	5e-05	0.000181042	yes
Stamos	Wt1_CRE	Sox9_CRE	OK	1.4365	5.51669	1.94124	1.9785	0.0019	0.00495711	yes
Star	Wt1_CRE	Sox9_CRE	OK	46.2669	27.1677	-0.768089	-1.4018	0.0125	0.0267803	yes
Stard10	Wt1_CRE	Sox9_CRE	OK	60.3993	106.209	0.814302	1.52054	0.00725	0.0164784	yes
Stard6	Wt1_CRE	Sox9_CRE	OK	0.551784	2.29339	2.05531	1.51085	0.0131	0.0279101	yes
Stat4	Wt1_CRE	Sox9_CRE	OK	0.127078	0.468956	1.88374	1.59942	0.01155	0.0249723	yes
Steap3	Wt1_CRE	Sox9_CRE	OK	31.0586	15.1889	-1.03197	-1.78125	0.002	0.00519121	yes
Stk3	Wt1_CRE	Sox9_CRE	OK	1.80378	0.645715	-1.48205	-1.53009	0.006	0.0139171	yes
Stk33	Wt1_CRE	Sox9_CRE	OK	0.400459	5.05694	3.65854	3.58477	5e-05	0.000181042	yes
Stk36	Wt1_CRE	Sox9_CRE	OK	0.922182	4.07463	2.14355	2.99292	5e-05	0.000181042	yes
Stmn1	Wt1_CRE	Sox9_CRE	OK	55.7541	108.113	0.955393	1.76884	0.00195	0.00507459	yes
Stom	Wt1_CRE	Sox9_CRE	OK	11.4897	23.6798	1.04331	1.87619	0.00165	0.00436863	yes
Stox1	Wt1_CRE	Sox9_CRE	OK	0.442576	1.03739	1.22896	1.35501	0.02215	0.0445286	yes
Stpg1	Wt1_CRE	Sox9_CRE	OK	0.281378	3.00569	3.41711	2.94721	0.00055	0.0016258	yes
Strada	Wt1_CRE	Sox9_CRE	OK	10.0514	17.7508	0.820484	1.42087	0.0163	0.0339143	yes
Stxbp3a	Wt1_CRE	Sox9_CRE	OK	8.75992	3.89946	-1.16764	-1.60067	0.0021	0.00542407	yes
Stxbp6	Wt1_CRE	Sox9_CRE	OK	1.02003	0.468037	-1.12392	-1.36779	0.0173	0.0357415	yes
Styxl1	Wt1_CRE	Sox9_CRE	OK	1.47989	6.41358	2.11564	2.43639	0.00025	0.000795966	yes
Sugp2	Wt1_CRE	Sox9_CRE	OK	13.091	28.1869	1.10645	1.70314	0.0046	0.0109579	yes
Sumo2	Wt1_CRE	Sox9_CRE	OK	118.53	62.9323	-0.913384	-1.69937	0.0042	0.0100906	yes
Sun3	Wt1_CRE	Sox9_CRE	OK	0.0576646	0.743055	3.68771	1.3226	0.01145	0.0247815	yes
Sun5	Wt1_CRE	Sox9_CRE	OK	0.187593	5.2596	4.80928	3.46826	0.00105	0.00291228	yes
Supt20	Wt1_CRE	Sox9_CRE	OK	1.93141	5.6262	1.54251	1.90426	0.00105	0.00291228	yes
Svop	Wt1_CRE	Sox9_CRE	OK	0.263288	1.47012	2.48121	2.65	5e-05	0.000181042	yes
Svs6	Wt1_CRE	Sox9_CRE	OK	22.9658	7.44218	-1.62569	-1.72789	0.004	0.00965994	yes
Syce1	Wt1_CRE	Sox9_CRE	OK	3.00329	10.1547	1.75753	2.26908	1e-04	0.000344485	yes
Syce3	Wt1_CRE	Sox9_CRE	OK	13.9049	43.3127	1.63919	1.9522	0.0013	0.0035278	yes
Syndig1l	Wt1_CRE	Sox9_CRE	OK	0.0832667	0.877982	3.39838	2.18557	0.01405	0.0297152	yes
Syngap1	Wt1_CRE	Sox9_CRE	OK	0.76214	1.81353	1.25067	1.53068	0.00585	0.0135997	yes
Syngr4	Wt1_CRE	Sox9_CRE	OK	7.01523	64.9361	3.21046	4.25791	5e-05	0.000181042	yes
Syt13	Wt1_CRE	Sox9_CRE	OK	2.24345	5.80489	1.37155	2.10344	6e-04	0.00175946	yes
Sytl4	Wt1_CRE	Sox9_CRE	OK	5.27722	2.11927	-1.31621	-1.91514	0.00135	0.00364946	yes
Tacc3	Wt1_CRE	Sox9_CRE	OK	5.64423	9.96353	0.819879	1.2997	0.0228	0.0456913	yes
Tada2a	Wt1_CRE	Sox9_CRE	OK	6.22522	2.856	-1.12413	-1.60132	0.004	0.00965994	yes
Taf1	Wt1_CRE	Sox9_CRE	OK	0.570243	0.200087	-1.51095	-1.44912	0.0061	0.0141232	yes
Taf9	Wt1_CRE	Sox9_CRE	OK	20.4469	43.646	1.09397	1.69119	0.0052	0.0122399	yes
Tagap	Wt1_CRE	Sox9_CRE	OK	1.20153	2.47544	1.04281	1.41934	0.015	0.0314919	yes
Tagln2	Wt1_CRE	Sox9_CRE	OK	113.742	56.7401	-1.00333	-1.65644	0.0032	0.00791143	yes
Taok1	Wt1_CRE	Sox9_CRE	OK	0.940249	0.483692	-0.958953	-1.28736	0.023	0.0460518	yes
Tap1	Wt1_CRE	Sox9_CRE	OK	23.976	14.0843	-0.767503	-1.27376	0.02455	0.0488149	yes
Tas1r1	Wt1_CRE	Sox9_CRE	OK	0.251507	0.733278	1.54376	1.46601	0.01405	0.0297152	yes
Tax1bp1	Wt1_CRE	Sox9_CRE	OK	7.95293	3.12278	-1.34865	-1.80567	8e-04	0.00227968	yes
Tbata	Wt1_CRE	Sox9_CRE	OK	1.02298	10.591	3.37199	3.48187	5e-05	0.000181042	yes
Tbc1d1	Wt1_CRE	Sox9_CRE	OK	5.24565	9.55267	0.864782	1.43997	0.01205	0.0259279	yes
Tbc1d21	Wt1_CRE	Sox9_CRE	OK	0.380588	7.25916	4.2535	3.4806	0.00015	0.000499697	yes
Tbl2	Wt1_CRE	Sox9_CRE	OK	8.20282	13.8978	0.760667	1.38453	0.01515	0.0317744	yes
Tbp	Wt1_CRE	Sox9_CRE	OK	6.85784	14.2272	1.05282	1.71174	0.0034	0.00835094	yes
Tbpl1	Wt1_CRE	Sox9_CRE	OK	3.30081	7.21834	1.12885	1.63941	0.0058	0.0134955	yes
Tbx3	Wt1_CRE	Sox9_CRE	OK	8.5337	14.8979	0.80387	1.42143	0.0138	0.0292474	yes
Tcam1	Wt1_CRE	Sox9_CRE	OK	1.61225	14.8087	3.1993	4.32374	5e-05	0.000181042	yes
Tcea2	Wt1_CRE	Sox9_CRE	OK	10.7967	52.1992	2.27344	3.55424	5e-05	0.000181042	yes
Tcea3	Wt1_CRE	Sox9_CRE	OK	2.61762	8.72817	1.73742	2.23599	5e-05	0.000181042	yes
Tceal8	Wt1_CRE	Sox9_CRE	OK	12.5059	6.66538	-0.907853	-1.43736	0.01075	0.0234274	yes
Tcfl5	Wt1_CRE	Sox9_CRE	OK	4.19692	19.4383	2.2115	2.7881	5e-05	0.000181042	yes
Tchh	Wt1_CRE	Sox9_CRE	OK	0.609888	0.035626	-4.09754	-2.957	0.00215	0.0055373	yes
Tchp	Wt1_CRE	Sox9_CRE	OK	3.66891	8.02126	1.12848	1.71144	0.0026	0.00656732	yes
Tcp10a	Wt1_CRE	Sox9_CRE	OK	0.472842	1.76596	1.90102	1.71343	0.00365	0.00889811	yes
Tcp10b	Wt1_CRE	Sox9_CRE	OK	0.234993	3.07103	3.70803	3.31696	5e-05	0.000181042	yes
Tcp10c	Wt1_CRE	Sox9_CRE	OK	0.368402	5.35403	3.86127	3.37653	5e-05	0.000181042	yes
Tcp11	Wt1_CRE	Sox9_CRE	OK	10.7699	133.967	3.6368	4.81969	5e-05	0.000181042	yes
Tcte1	Wt1_CRE	Sox9_CRE	OK	0.475552	5.79377	3.60683	2.90777	9e-04	0.00253297	yes
Tdrd1	Wt1_CRE	Sox9_CRE	OK	0.787535	3.8096	2.27422	2.97996	5e-05	0.000181042	yes
Tdrd12	Wt1_CRE	Sox9_CRE	OK	0.941956	3.27462	1.7976	1.97805	6e-04	0.00175946	yes
Tdrd5	Wt1_CRE	Sox9_CRE	OK	1.79355	4.32127	1.26864	1.73573	0.00375	0.0091145	yes
Tdrd6	Wt1_CRE	Sox9_CRE	OK	0.404078	4.32045	3.41847	3.76528	5e-05	0.000181042	yes
Tdrd7	Wt1_CRE	Sox9_CRE	OK	5.39518	10.3261	0.936544	1.57778	0.0046	0.0109579	yes
Tdrd9	Wt1_CRE	Sox9_CRE	OK	1.87885	6.13216	1.70654	2.47703	1e-04	0.000344485	yes
Tekt1	Wt1_CRE	Sox9_CRE	OK	1.65833	24.1208	3.86247	3.95199	5e-05	0.000181042	yes
Tekt2	Wt1_CRE	Sox9_CRE	OK	1.75511	22.1043	3.65469	3.99551	5e-05	0.000181042	yes
Tekt4	Wt1_CRE	Sox9_CRE	OK	2.9922	38.3544	3.68011	4.36881	5e-05	0.000181042	yes
Tekt5	Wt1_CRE	Sox9_CRE	OK	0.444241	9.69883	4.4484	4.12557	5e-05	0.000181042	yes
Tepp	Wt1_CRE	Sox9_CRE	OK	0.765935	8.50467	3.47296	3.00933	5e-05	0.000181042	yes
Tes	Wt1_CRE	Sox9_CRE	OK	4.44134	7.65983	0.786316	1.29199	0.0252	0.049981	yes
Tescl	Wt1_CRE	Sox9_CRE	OK	1.14184	14.5744	3.67401	2.83334	4e-04	0.00122013	yes
Tesk1	Wt1_CRE	Sox9_CRE	OK	32.4866	66.0797	1.02436	1.74186	0.00155	0.00413006	yes
Tex101	Wt1_CRE	Sox9_CRE	OK	37.9333	131.376	1.79216	2.98478	5e-05	0.000181042	yes
Tex2	Wt1_CRE	Sox9_CRE	OK	6.22988	12.952	1.0559	1.83299	0.00185	0.00483775	yes
Tex21	Wt1_CRE	Sox9_CRE	OK	0.12874	3.00663	4.54561	3.53129	5e-05	0.000181042	yes
Tex22	Wt1_CRE	Sox9_CRE	OK	1.44811	18.6139	3.68414	3.65042	5e-05	0.000181042	yes
Tex33	Wt1_CRE	Sox9_CRE	OK	1.675	33.0472	4.3023	4.44729	5e-05	0.000181042	yes
Tex35	Wt1_CRE	Sox9_CRE	OK	0.835719	6.13374	2.87568	2.77862	1e-04	0.000344485	yes
Tex36	Wt1_CRE	Sox9_CRE	OK	0.260098	9.94507	5.25686	4.17947	5e-04	0.00149177	yes
Tex37	Wt1_CRE	Sox9_CRE	OK	1.26114	7.75167	2.61978	2.35858	0.00015	0.000499697	yes
Tex38	Wt1_CRE	Sox9_CRE	OK	0.621569	7.25839	3.54566	3.43818	5e-05	0.000181042	yes
Tex40	Wt1_CRE	Sox9_CRE	OK	3.57498	49.2052	3.7828	3.94764	5e-05	0.000181042	yes
Tex43	Wt1_CRE	Sox9_CRE	OK	0.405048	9.34555	4.52811	3.53871	0.0015	0.00400973	yes
Tfr2	Wt1_CRE	Sox9_CRE	OK	6.68811	3.52808	-0.922717	-1.37398	0.01745	0.0360208	yes
Tfrc	Wt1_CRE	Sox9_CRE	OK	1.35589	0.570872	-1.24801	-1.36543	0.01505	0.0315877	yes
Tgfbr3	Wt1_CRE	Sox9_CRE	OK	11.357	18.4954	0.703577	1.27316	0.0207	0.0419258	yes
Tgoln1	Wt1_CRE	Sox9_CRE	OK	13.6348	7.27863	-0.905556	-1.32535	0.01535	0.0321478	yes
Tgs1	Wt1_CRE	Sox9_CRE	OK	0.826429	0.318405	-1.37603	-1.48831	0.0098	0.0216002	yes
Tha1	Wt1_CRE	Sox9_CRE	OK	16.1752	8.68636	-0.896957	-1.31294	0.0157	0.0327923	yes
Theg	Wt1_CRE	Sox9_CRE	OK	0.761469	10.3749	3.76817	3.55105	5e-05	0.000181042	yes
Thoc2	Wt1_CRE	Sox9_CRE	OK	0.915049	0.329925	-1.47171	-1.69584	0.00375	0.0091145	yes
Thrsp	Wt1_CRE	Sox9_CRE	OK	10.2907	21.4088	1.05685	1.56972	0.00815	0.0183063	yes
Tia1	Wt1_CRE	Sox9_CRE	OK	2.5063	1.22566	-1.032	-1.36521	0.01625	0.0338222	yes
Timm8a2	Wt1_CRE	Sox9_CRE	OK	0.697147	3.64249	2.38539	2.0966	0.00235	0.00599917	yes
Tktl2	Wt1_CRE	Sox9_CRE	OK	0.348723	1.81738	2.38171	1.87865	0.0042	0.0100906	yes
Tmbim7	Wt1_CRE	Sox9_CRE	OK	0.667598	11.3898	4.09262	4.05954	5e-05	0.000181042	yes
Tmc7	Wt1_CRE	Sox9_CRE	OK	0.480975	2.29041	2.25157	2.72583	5e-05	0.000181042	yes
Tmco2	Wt1_CRE	Sox9_CRE	OK	0.563848	4.8227	3.09646	2.55389	0.00135	0.00364946	yes
Tmco5	Wt1_CRE	Sox9_CRE	OK	0.373225	2.13617	2.51691	2.07504	0.00465	0.0110638	yes
Tmem108	Wt1_CRE	Sox9_CRE	OK	0.417242	1.0214	1.2916	1.44286	0.0174	0.0359321	yes
Tmem116	Wt1_CRE	Sox9_CRE	OK	1.62403	3.8003	1.22654	1.45994	0.01365	0.028959	yes
Tmem132c	Wt1_CRE	Sox9_CRE	OK	0.549176	0.153199	-1.84186	-1.74245	0.0069	0.0157672	yes
Tmem151a	Wt1_CRE	Sox9_CRE	OK	1.11524	3.10687	1.47811	1.7357	0.00195	0.00507459	yes
Tmem151b	Wt1_CRE	Sox9_CRE	OK	0.317587	1.78125	2.48767	1.46867	0.00435	0.0104169	yes
Tmem167	Wt1_CRE	Sox9_CRE	OK	1.56144	0.82341	-0.923198	-1.45516	0.01455	0.0306456	yes
Tmem180	Wt1_CRE	Sox9_CRE	OK	8.9977	18.7535	1.05953	1.76712	0.00125	0.00340738	yes
Tmem190	Wt1_CRE	Sox9_CRE	OK	0.449109	10.9287	4.60491	2.95043	0.0086	0.0192036	yes
Tmem194	Wt1_CRE	Sox9_CRE	OK	1.82584	4.52607	1.3097	1.42362	0.0116	0.0250684	yes
Tmem202	Wt1_CRE	Sox9_CRE	OK	2.64895	6.99032	1.39994	1.83887	0.0025	0.0063436	yes
Tmem210	Wt1_CRE	Sox9_CRE	OK	0.685032	10.2693	3.90603	3.45337	0.00205	0.00530932	yes
Tmem217	Wt1_CRE	Sox9_CRE	OK	0.827657	5.20849	2.65376	2.14661	0.00305	0.00757598	yes
Tmem225	Wt1_CRE	Sox9_CRE	OK	0.137139	1.94776	3.8281	2.46512	0.0075	0.0169913	yes
Tmem231	Wt1_CRE	Sox9_CRE	OK	2.88215	5.54226	0.943331	1.39435	0.01775	0.0365737	yes
Tmem239	Wt1_CRE	Sox9_CRE	OK	0.572822	2.44875	2.09588	1.80229	0.0037	0.00900571	yes
Tmem247	Wt1_CRE	Sox9_CRE	OK	2.0016	19.6984	3.29885	2.72339	5e-04	0.00149177	yes
Tmem29	Wt1_CRE	Sox9_CRE	OK	13.3217	6.36324	-1.06595	-1.62597	0.0048	0.0113875	yes
Tmem30b	Wt1_CRE	Sox9_CRE	OK	2.2572	4.35433	0.947919	1.37019	0.01915	0.0391362	yes
Tmem30c	Wt1_CRE	Sox9_CRE	OK	0.163492	2.83448	4.1158	3.14397	0.00185	0.00483775	yes
Tmem45b	Wt1_CRE	Sox9_CRE	OK	0.444667	1.36831	1.62159	1.41078	0.02315	0.0463287	yes
Tmem51	Wt1_CRE	Sox9_CRE	OK	42.5949	25.7095	-0.728377	-1.28147	0.0236	0.0471321	yes
Tmem59l	Wt1_CRE	Sox9_CRE	OK	2.76497	5.90613	1.09495	1.36899	0.0212	0.0428333	yes
Tmem63c	Wt1_CRE	Sox9_CRE	OK	0.251847	0.947603	1.91173	1.89063	0.00285	0.00713285	yes
Tmem89	Wt1_CRE	Sox9_CRE	OK	1.97601	16.4413	3.05666	2.91582	5e-05	0.000181042	yes
Tmem8b	Wt1_CRE	Sox9_CRE	OK	2.15226	3.8102	0.824014	1.27387	0.02145	0.0432814	yes
Tmem97	Wt1_CRE	Sox9_CRE	OK	65.6506	141.481	1.10773	2.0131	8e-04	0.00227968	yes
Tmod4	Wt1_CRE	Sox9_CRE	OK	1.14196	0.239245	-2.25495	-1.97962	0.0043	0.0103073	yes
Tmprss12	Wt1_CRE	Sox9_CRE	OK	0.236603	2.78882	3.55912	2.94831	7e-04	0.00202148	yes
Tmsb4x	Wt1_CRE	Sox9_CRE	OK	930.946	411.115	-1.17916	-2.25478	0.00015	0.000499697	yes
Tnfaip8	Wt1_CRE	Sox9_CRE	OK	3.77485	1.32716	-1.50808	-1.80229	0.0035	0.00857061	yes
Tnks2	Wt1_CRE	Sox9_CRE	OK	5.71363	2.65718	-1.10451	-1.67016	0.00195	0.00507459	yes
Tnni1	Wt1_CRE	Sox9_CRE	OK	5.29373	2.12388	-1.31758	-1.41726	0.0168	0.0348181	yes
Tnni3	Wt1_CRE	Sox9_CRE	OK	124.318	215.823	0.795811	1.45802	0.0127	0.0271445	yes
Tnnt2	Wt1_CRE	Sox9_CRE	OK	9.45195	2.89011	-1.70949	-2.13845	0.00035	0.0010818	yes
Tnp1	Wt1_CRE	Sox9_CRE	OK	31.4347	81.7927	1.37961	1.6224	0.00595	0.0138114	yes
Tnp2	Wt1_CRE	Sox9_CRE	OK	39.77	134.4	1.75678	2.21687	3e-04	0.000939595	yes
Tnrc6a	Wt1_CRE	Sox9_CRE	OK	2.18865	1.01947	-1.10223	-1.61052	0.0037	0.00900571	yes
Tnxb	Wt1_CRE	Sox9_CRE	OK	3.53969	1.85258	-0.934091	-1.42745	0.0076	0.0171907	yes
Tox2	Wt1_CRE	Sox9_CRE	OK	10.5213	5.49956	-0.935924	-1.37185	0.01655	0.0343468	yes
Tpbg	Wt1_CRE	Sox9_CRE	OK	0.212229	0.515189	1.27948	1.31237	0.0245	0.048732	yes
Tpm2	Wt1_CRE	Sox9_CRE	OK	32.7974	14.8637	-1.14179	-2.02264	0.0015	0.00400973	yes
Tpm4	Wt1_CRE	Sox9_CRE	OK	23.4123	13.8278	-0.759697	-1.35154	0.0225	0.0451622	yes
Tppp2	Wt1_CRE	Sox9_CRE	OK	1.58083	8.31199	2.39451	1.81886	0.00585	0.0135997	yes
Tprn	Wt1_CRE	Sox9_CRE	OK	10.4821	24.9426	1.25068	2.11627	0.00015	0.000499697	yes
Traf1	Wt1_CRE	Sox9_CRE	OK	5.93039	2.91151	-1.02636	-1.4773	0.01155	0.0249723	yes
Tram2	Wt1_CRE	Sox9_CRE	OK	0.308504	1.18141	1.93715	1.76024	0.0071	0.0161686	yes
Trim14	Wt1_CRE	Sox9_CRE	OK	23.5604	38.6418	0.713798	1.35104	0.019	0.0388664	yes
Trim17	Wt1_CRE	Sox9_CRE	OK	0.64232	6.64645	3.37122	3.17701	5e-05	0.000181042	yes
Trim2	Wt1_CRE	Sox9_CRE	OK	2.3758	0.586224	-2.01889	-2.841	5e-05	0.000181042	yes
Trim36	Wt1_CRE	Sox9_CRE	OK	0.61741	5.45775	3.14401	3.86143	5e-05	0.000181042	yes
Trim47	Wt1_CRE	Sox9_CRE	OK	85.964	51.0497	-0.751828	-1.33334	0.01485	0.0312068	yes
Trim52	Wt1_CRE	Sox9_CRE	OK	0.339725	1.7724	2.38327	0.982588	0.01895	0.0387706	yes
Triml1	Wt1_CRE	Sox9_CRE	OK	0.115723	1.02196	3.14259	2.47153	9e-04	0.00253297	yes
Trip12	Wt1_CRE	Sox9_CRE	OK	5.79449	3.198	-0.857513	-1.33977	0.0137	0.0290573	yes
Trp53inp1	Wt1_CRE	Sox9_CRE	OK	2.6466	1.01457	-1.38327	-1.62915	0.0024	0.00611388	yes
Trp53tg5	Wt1_CRE	Sox9_CRE	OK	0.375086	5.20889	3.79568	2.27334	0.00895	0.0199067	yes
Trpd52l3	Wt1_CRE	Sox9_CRE	OK	0.176261	1.35803	2.94573	2.61387	2e-04	0.000649853	yes
Trpm4	Wt1_CRE	Sox9_CRE	OK	8.99039	15.5928	0.794428	1.3702	0.0153	0.0320554	yes
Trpm7	Wt1_CRE	Sox9_CRE	OK	1.17342	0.465116	-1.33505	-1.56969	0.0054	0.0126635	yes
Tsacc	Wt1_CRE	Sox9_CRE	OK	8.81971	20.6707	1.22878	1.54017	0.0092	0.0204011	yes
Tsks	Wt1_CRE	Sox9_CRE	OK	2.37021	19.9365	3.07233	3.37957	5e-05	0.000181042	yes
Tsnaxip1	Wt1_CRE	Sox9_CRE	OK	0.290611	2.77874	3.25727	2.99239	5e-05	0.000181042	yes
Tspan11	Wt1_CRE	Sox9_CRE	OK	5.02348	12.8908	1.35959	2.20565	1e-04	0.000344485	yes
Tssk1	Wt1_CRE	Sox9_CRE	OK	1.83864	20.7756	3.49818	3.96316	5e-05	0.000181042	yes
Tssk2	Wt1_CRE	Sox9_CRE	OK	2.46404	23.77	3.27004	3.34631	5e-05	0.000181042	yes
Tssk3	Wt1_CRE	Sox9_CRE	OK	1.0957	10.0885	3.20279	3.107	5e-05	0.000181042	yes
Tssk4	Wt1_CRE	Sox9_CRE	OK	1.44842	10.9737	2.92149	3.32839	5e-05	0.000181042	yes
Tssk5	Wt1_CRE	Sox9_CRE	OK	0.0525011	1.17991	4.49018	2.51301	0.0249	0.0494468	yes
Ttbk1	Wt1_CRE	Sox9_CRE	OK	0.317238	3.46611	3.44968	3.40344	5e-05	0.000181042	yes
Ttbk2	Wt1_CRE	Sox9_CRE	OK	0.608041	1.35782	1.15906	1.6402	0.00515	0.0121354	yes
Ttc18	Wt1_CRE	Sox9_CRE	OK	0.227106	2.82087	3.6347	3.70159	5e-05	0.000181042	yes
Ttc21a	Wt1_CRE	Sox9_CRE	OK	0.311106	4.32522	3.7973	3.68818	5e-05	0.000181042	yes
Ttc25	Wt1_CRE	Sox9_CRE	OK	1.2219	5.53803	2.18025	2.88792	5e-05	0.000181042	yes
Ttc26	Wt1_CRE	Sox9_CRE	OK	0.350893	1.13839	1.69789	1.80443	0.0015	0.00400973	yes
Ttc29	Wt1_CRE	Sox9_CRE	OK	0.268785	4.20525	3.96767	3.80565	5e-05	0.000181042	yes
Ttc30a1	Wt1_CRE	Sox9_CRE	OK	1.08863	2.51117	1.20585	1.47894	0.0108	0.0235244	yes
Ttc30a2	Wt1_CRE	Sox9_CRE	OK	0.526138	5.54173	3.39682	2.9193	0.00035	0.0010818	yes
Ttc34	Wt1_CRE	Sox9_CRE	OK	0.208448	0.711295	1.77076	1.51598	0.014	0.0296225	yes
Ttc39d	Wt1_CRE	Sox9_CRE	OK	0.10069	1.16477	3.53205	2.52735	0.0035	0.00857061	yes
Ttll10	Wt1_CRE	Sox9_CRE	OK	2.09104	11.2664	2.42973	3.08105	5e-05	0.000181042	yes
Ttll13	Wt1_CRE	Sox9_CRE	OK	0.92097	9.66755	3.39192	3.84209	5e-05	0.000181042	yes
Ttll5	Wt1_CRE	Sox9_CRE	OK	2.18505	5.63858	1.36766	2.15723	1e-04	0.000344485	yes
Ttll6	Wt1_CRE	Sox9_CRE	OK	0.401001	3.01145	2.90878	3.16514	5e-05	0.000181042	yes
Ttll8	Wt1_CRE	Sox9_CRE	OK	0.140362	2.33889	4.05861	3.67138	5e-05	0.000181042	yes
Ttll9	Wt1_CRE	Sox9_CRE	OK	0.501646	5.81532	3.53512	3.11679	5e-05	0.000181042	yes
Ttyh1	Wt1_CRE	Sox9_CRE	OK	62.6532	36.8223	-0.76681	-1.44986	0.01385	0.0293428	yes
Tuba3a	Wt1_CRE	Sox9_CRE	OK	112.239	352.459	1.65089	2.75087	5e-05	0.000181042	yes
Tuba3b	Wt1_CRE	Sox9_CRE	OK	74.0864	355.108	2.26098	3.71738	5e-05	0.000181042	yes
Tuba8	Wt1_CRE	Sox9_CRE	OK	3.06261	21.2215	2.79269	3.5315	5e-05	0.000181042	yes
Tug1	Wt1_CRE	Sox9_CRE	OK	3.5541	1.82958	-0.957973	-1.32643	0.0211	0.0426514	yes
Txn1	Wt1_CRE	Sox9_CRE	OK	122.233	67.5704	-0.855171	-1.56031	0.00525	0.0123449	yes
Txndc8	Wt1_CRE	Sox9_CRE	OK	0.489196	4.17333	3.09271	2.32338	0.0033	0.00813083	yes
Txnip	Wt1_CRE	Sox9_CRE	OK	230.983	463.327	1.00424	1.63418	0.00515	0.0121354	yes
Txnrd3	Wt1_CRE	Sox9_CRE	OK	10.7991	29.6867	1.4589	2.51109	5e-05	0.000181042	yes
Ube2dnl2	Wt1_CRE	Sox9_CRE	OK	0	0.892751	Inf	NA	5e-05	0.000181042	yes
Ube2s	Wt1_CRE	Sox9_CRE	OK	158.418	269.255	0.765236	1.41476	0.01235	0.0265017	yes
Ube2t	Wt1_CRE	Sox9_CRE	OK	7.03485	20.6006	1.55009	2.11775	0.00025	0.000795966	yes
Ube2u	Wt1_CRE	Sox9_CRE	OK	0.12353	1.07586	3.12255	2.28566	0.0016	0.00425004	yes
Ubl4b	Wt1_CRE	Sox9_CRE	OK	0.890609	7.31311	3.03762	2.97358	5e-05	0.000181042	yes
Ubqln3	Wt1_CRE	Sox9_CRE	OK	0.843824	10.4742	3.63375	3.93532	5e-05	0.000181042	yes
Ubqlnl	Wt1_CRE	Sox9_CRE	OK	0.120021	0.622852	2.37561	1.73775	0.00825	0.0185043	yes
Ubr3	Wt1_CRE	Sox9_CRE	OK	1.8672	0.94178	-0.987413	-1.34164	0.01745	0.0360208	yes
Ubr5	Wt1_CRE	Sox9_CRE	OK	4.22565	2.24222	-0.914245	-1.34642	0.01325	0.0282004	yes
Ubtd1	Wt1_CRE	Sox9_CRE	OK	19.2967	36.2136	0.908179	1.46138	0.01005	0.0220924	yes
Ubxn10	Wt1_CRE	Sox9_CRE	OK	1.38844	12.8512	3.21036	3.68527	5e-05	0.000181042	yes
Ubxn11	Wt1_CRE	Sox9_CRE	OK	5.43656	25.3902	2.22351	3.27096	5e-05	0.000181042	yes
Uchl1	Wt1_CRE	Sox9_CRE	OK	391.304	237.468	-0.72056	-1.30281	0.0216	0.0435558	yes
Ulk4	Wt1_CRE	Sox9_CRE	OK	1.91332	10.1959	2.41384	3.45359	5e-05	0.000181042	yes
Upf2	Wt1_CRE	Sox9_CRE	OK	0.941827	0.40312	-1.22425	-1.28873	0.0209	0.0422876	yes
Upk3bl	Wt1_CRE	Sox9_CRE	OK	0.200043	1.82243	3.18748	2.30148	0.0045	0.0107397	yes
Uqcrb	Wt1_CRE	Sox9_CRE	OK	117.877	65.0628	-0.857371	-1.46194	0.01065	0.0232357	yes
Urb1	Wt1_CRE	Sox9_CRE	OK	2.79363	5.86581	1.07019	1.77332	0.0018	0.00472152	yes
Urb2	Wt1_CRE	Sox9_CRE	OK	1.83569	4.46907	1.28365	2.01805	0.00035	0.0010818	yes
Usp2	Wt1_CRE	Sox9_CRE	OK	4.63511	22.1878	2.25909	3.65373	5e-05	0.000181042	yes
Usp32	Wt1_CRE	Sox9_CRE	OK	1.55132	0.756264	-1.03654	-1.28916	0.01545	0.0323311	yes
Usp33	Wt1_CRE	Sox9_CRE	OK	3.40934	1.61463	-1.07829	-1.43941	0.00875	0.0195038	yes
Usp42	Wt1_CRE	Sox9_CRE	OK	1.61133	2.92918	0.862239	1.2856	0.01985	0.0404003	yes
Usp44	Wt1_CRE	Sox9_CRE	OK	0.250819	1.9495	2.95838	2.5948	6e-04	0.00175946	yes
Usp50	Wt1_CRE	Sox9_CRE	OK	0.413962	4.31127	3.38054	3.13548	5e-05	0.000181042	yes
Usp9x	Wt1_CRE	Sox9_CRE	OK	2.92588	1.17621	-1.31473	-1.92266	6e-04	0.00175946	yes
Vash2	Wt1_CRE	Sox9_CRE	OK	0.227132	1.61026	2.82569	2.63523	4e-04	0.00122013	yes
Vegfa	Wt1_CRE	Sox9_CRE	OK	6.47146	3.30386	-0.969937	-1.54491	0.02185	0.0439982	yes
Vgf	Wt1_CRE	Sox9_CRE	OK	0.903023	0.300423	-1.58777	-1.291	0.0193	0.0394077	yes
Vps35	Wt1_CRE	Sox9_CRE	OK	7.90347	4.41018	-0.841649	-1.22447	0.01965	0.0400412	yes
Vps41	Wt1_CRE	Sox9_CRE	OK	7.5636	3.33981	-1.17931	-1.72808	0.00185	0.00483775	yes
Vps4b	Wt1_CRE	Sox9_CRE	OK	5.0579	2.74704	-0.880661	-1.23443	0.0211	0.0426514	yes
Vsig4	Wt1_CRE	Sox9_CRE	OK	3.60344	1.44554	-1.31777	-1.54922	0.01095	0.0238144	yes
Vstm2b	Wt1_CRE	Sox9_CRE	OK	9.73305	26.6798	1.45479	2.2835	1e-04	0.000344485	yes
Vwa5b1	Wt1_CRE	Sox9_CRE	OK	0.0628054	1.34693	4.42264	3.32513	0.00045	0.001357	yes
Wapal	Wt1_CRE	Sox9_CRE	OK	2.14693	1.08408	-0.985801	-1.25573	0.0201	0.0408413	yes
Wbp11	Wt1_CRE	Sox9_CRE	OK	26.1033	46.9308	0.846307	1.5801	0.00745	0.016891	yes
Wbp2nl	Wt1_CRE	Sox9_CRE	OK	0.377103	4.08339	3.43674	3.16262	2e-04	0.000649853	yes
Wbp5	Wt1_CRE	Sox9_CRE	OK	107.937	50.8641	-1.08546	-1.7486	0.00125	0.00340738	yes
Wbscr28	Wt1_CRE	Sox9_CRE	OK	0.294342	6.93738	4.55883	3.74613	5e-05	0.000181042	yes
Wdfy1	Wt1_CRE	Sox9_CRE	OK	5.748	11.1203	0.95206	1.05983	0.02495	0.0495349	yes
Wdpcp	Wt1_CRE	Sox9_CRE	OK	1.76038	3.5994	1.03187	1.37642	0.01365	0.028959	yes
Wdr12	Wt1_CRE	Sox9_CRE	OK	4.47305	8.38162	0.90597	1.41901	0.0149	0.0313007	yes
Wdr16	Wt1_CRE	Sox9_CRE	OK	0.553569	9.96849	4.17054	3.7502	1e-04	0.000344485	yes
Wdr20rt	Wt1_CRE	Sox9_CRE	OK	0.291862	4.59685	3.97729	3.48693	1e-04	0.000344485	yes
Wdr27	Wt1_CRE	Sox9_CRE	OK	0.188942	0.661457	1.8077	1.6835	0.00745	0.016891	yes
Wdr31	Wt1_CRE	Sox9_CRE	OK	1.37028	9.65184	2.81634	3.67196	5e-05	0.000181042	yes
Wdr35	Wt1_CRE	Sox9_CRE	OK	1.10018	2.74331	1.31817	1.69931	0.0018	0.00472152	yes
Wdr43	Wt1_CRE	Sox9_CRE	OK	2.62277	1.26511	-1.05182	-1.30616	0.01485	0.0312068	yes
Wdr54	Wt1_CRE	Sox9_CRE	OK	2.65264	10.6519	2.00561	2.53552	5e-05	0.000181042	yes
Wdr62	Wt1_CRE	Sox9_CRE	OK	8.63325	23.8431	1.4656	2.57286	5e-05	0.000181042	yes
Wdr63	Wt1_CRE	Sox9_CRE	OK	0.129551	1.35074	3.38216	2.79285	9e-04	0.00253297	yes
Wdr65	Wt1_CRE	Sox9_CRE	OK	0.110242	1.59495	3.85476	3.31249	5e-05	0.000181042	yes
Wdr93	Wt1_CRE	Sox9_CRE	OK	0.895504	5.64624	2.65652	3.11343	5e-05	0.000181042	yes
Wfdc1	Wt1_CRE	Sox9_CRE	OK	33.7163	84.8702	1.33181	2.44326	5e-05	0.000181042	yes
Wfdc15a	Wt1_CRE	Sox9_CRE	OK	3.71058	18.7225	2.33506	2.56843	5e-05	0.000181042	yes
Wfdc17	Wt1_CRE	Sox9_CRE	OK	225.989	98.0027	-1.20536	-2.14494	0.00045	0.001357	yes
Wfdc18	Wt1_CRE	Sox9_CRE	OK	9.88829	2.90695	-1.76621	-1.94498	0.0014	0.00377084	yes
Wfdc2	Wt1_CRE	Sox9_CRE	OK	1.99225	10.6355	2.41642	2.3589	0.00115	0.00316049	yes
Wisp2	Wt1_CRE	Sox9_CRE	OK	94.4156	32.1743	-1.55312	-2.04617	0.00045	0.001357	yes
Wnk2	Wt1_CRE	Sox9_CRE	OK	1.62597	0.2047	-2.98972	-3.54636	5e-05	0.000181042	yes
Wnt10a	Wt1_CRE	Sox9_CRE	OK	7.09549	2.59536	-1.45097	-1.77334	0.00085	0.00240625	yes
Wnt3	Wt1_CRE	Sox9_CRE	OK	0.181822	0.687032	1.91785	1.73753	0.0029	0.00724274	yes
Xiap	Wt1_CRE	Sox9_CRE	OK	1.24523	0.520567	-1.25825	-1.49868	0.0058	0.0134955	yes
Xkr8	Wt1_CRE	Sox9_CRE	OK	3.03256	7.03085	1.21316	1.9802	3e-04	0.000939595	yes
Xpnpep3	Wt1_CRE	Sox9_CRE	OK	0.534572	1.24564	1.22044	1.35629	0.0177	0.0364812	yes
Xpo1	Wt1_CRE	Sox9_CRE	OK	3.37568	1.80512	-0.903083	-1.26326	0.0217	0.0437295	yes
Xrra1	Wt1_CRE	Sox9_CRE	OK	1.70074	16.861	3.30946	4.10539	5e-05	0.000181042	yes
Xylb	Wt1_CRE	Sox9_CRE	OK	7.74606	3.8365	-1.01367	-1.70585	0.0034	0.00835094	yes
Ybx2	Wt1_CRE	Sox9_CRE	OK	21.7934	268.116	3.6209	5.16834	5e-05	0.000181042	yes
Ybx3	Wt1_CRE	Sox9_CRE	OK	38.7325	111.5	1.52542	2.71471	5e-05	0.000181042	yes
Ypel1	Wt1_CRE	Sox9_CRE	OK	3.75175	18.9467	2.33631	1.47414	0.0202	0.0410187	yes
Zbtb3	Wt1_CRE	Sox9_CRE	OK	2.5165	8.57656	1.76898	2.35568	2e-04	0.000649853	yes
Zbtb32	Wt1_CRE	Sox9_CRE	OK	2.77572	9.17541	1.72491	2.20459	0.00045	0.001357	yes
Zbtb42	Wt1_CRE	Sox9_CRE	OK	3.37155	6.6509	0.980139	1.4711	0.0123	0.0264077	yes
Zbtb7c	Wt1_CRE	Sox9_CRE	OK	1.75476	4.46529	1.34748	1.9029	0.00135	0.00364946	yes
Zbtb8b	Wt1_CRE	Sox9_CRE	OK	9.77149	32.3177	1.72567	3.11265	5e-05	0.000181042	yes
Zbtbd6	Wt1_CRE	Sox9_CRE	OK	0.222687	1.39506	2.64724	2.56467	5e-05	0.000181042	yes
Zc2hc1c	Wt1_CRE	Sox9_CRE	OK	1.77915	3.33855	0.908032	1.36844	0.0163	0.0339143	yes
Zc3h7a	Wt1_CRE	Sox9_CRE	OK	2.75403	1.27235	-1.11405	-1.4321	0.0111	0.0241078	yes
Zcchc13	Wt1_CRE	Sox9_CRE	OK	0.109602	1.33316	3.60451	2.21182	0.0105	0.0229499	yes
Zcchc7	Wt1_CRE	Sox9_CRE	OK	2.9831	1.19558	-1.3191	-1.54219	0.0052	0.0122399	yes
Zdhhc11	Wt1_CRE	Sox9_CRE	OK	0.121446	1.51774	3.64354	2.59978	0.00325	0.00802188	yes
Zdhhc19	Wt1_CRE	Sox9_CRE	OK	0.234617	4.59874	4.29286	3.52437	5e-04	0.00149177	yes
Zdhhc20	Wt1_CRE	Sox9_CRE	OK	2.67424	1.28521	-1.05712	-1.52689	0.0064	0.0147461	yes
Zdhhc25	Wt1_CRE	Sox9_CRE	OK	0.242477	3.36414	3.79432	3.09879	0.00045	0.001357	yes
Zfand1	Wt1_CRE	Sox9_CRE	OK	6.13393	3.16847	-0.953027	-1.27763	0.0225	0.0451622	yes
Zfand4	Wt1_CRE	Sox9_CRE	OK	0.41249	2.51698	2.60926	2.69101	5e-05	0.000181042	yes
Zfc3h1	Wt1_CRE	Sox9_CRE	OK	1.07742	0.442389	-1.2842	-1.60577	0.00705	0.0160675	yes
Zfp106	Wt1_CRE	Sox9_CRE	OK	5.22879	3.00255	-0.800287	-1.30364	0.0207	0.0419258	yes
Zfp146	Wt1_CRE	Sox9_CRE	OK	2.768	0.869465	-1.67064	-1.70545	0.0029	0.00724274	yes
Zfp148	Wt1_CRE	Sox9_CRE	OK	1.16776	0.554396	-1.07476	-1.3662	0.0128	0.0273335	yes
Zfp169	Wt1_CRE	Sox9_CRE	OK	0.270907	0.702876	1.37547	1.42377	0.0163	0.0339143	yes
Zfp174	Wt1_CRE	Sox9_CRE	OK	0.619538	1.37315	1.14823	1.54819	0.0062	0.0143354	yes
Zfp217	Wt1_CRE	Sox9_CRE	OK	3.63097	6.48941	0.83773	1.42755	0.01365	0.028959	yes
Zfp260	Wt1_CRE	Sox9_CRE	OK	1.21158	0.556519	-1.12239	-1.22944	0.0196	0.0399521	yes
Zfp266	Wt1_CRE	Sox9_CRE	OK	1.77898	0.900623	-0.982053	-1.31833	0.0174	0.0359321	yes
Zfp318	Wt1_CRE	Sox9_CRE	OK	0.737993	3.12873	2.0839	2.05468	7e-04	0.00202148	yes
Zfp385b	Wt1_CRE	Sox9_CRE	OK	1.24048	2.886	1.21817	1.63729	0.00535	0.0125573	yes
Zfp41	Wt1_CRE	Sox9_CRE	OK	3.10128	6.84813	1.14285	1.86722	0.00185	0.00483775	yes
Zfp42	Wt1_CRE	Sox9_CRE	OK	0.137252	0.553319	2.01128	1.51355	0.0153	0.0320554	yes
Zfp438	Wt1_CRE	Sox9_CRE	OK	0.822382	2.12589	1.37019	1.71577	0.0045	0.0107397	yes
Zfp445	Wt1_CRE	Sox9_CRE	OK	1.28937	0.422639	-1.60917	-1.80773	7e-04	0.00202148	yes
Zfp52	Wt1_CRE	Sox9_CRE	OK	0.758985	0.240522	-1.6579	-1.6936	0.00795	0.0178992	yes
Zfp526	Wt1_CRE	Sox9_CRE	OK	2.06005	4.01493	0.962697	1.38194	0.0144	0.0303661	yes
Zfp541	Wt1_CRE	Sox9_CRE	OK	1.20175	8.14492	2.76076	3.63363	5e-05	0.000181042	yes
Zfp574	Wt1_CRE	Sox9_CRE	OK	9.65549	18.1806	0.912976	1.60191	0.0053	0.0124517	yes
Zfp644	Wt1_CRE	Sox9_CRE	OK	1.19756	0.530384	-1.17499	-1.41893	0.01055	0.0230414	yes
Zfp646	Wt1_CRE	Sox9_CRE	OK	5.05605	10.8849	1.10625	1.78555	0.0023	0.00588292	yes
Zfp869	Wt1_CRE	Sox9_CRE	OK	2.65259	1.23392	-1.10415	-1.26759	0.0222	0.0446229	yes
Zfp871	Wt1_CRE	Sox9_CRE	OK	0.567734	0.234559	-1.27526	-1.36621	0.0131	0.0279101	yes
Zfp945	Wt1_CRE	Sox9_CRE	OK	0.737977	0.294113	-1.32721	-1.67168	0.0084	0.0188066	yes
Zfp956	Wt1_CRE	Sox9_CRE	OK	7.83358	15.2875	0.964613	1.4194	0.01555	0.0325189	yes
Zfx	Wt1_CRE	Sox9_CRE	OK	0.840554	0.396976	-1.08229	-1.32464	0.0188	0.038501	yes
Zmat5	Wt1_CRE	Sox9_CRE	OK	150.389	73.9547	-1.02399	-1.56532	0.00815	0.0183063	yes
Zmym1	Wt1_CRE	Sox9_CRE	OK	1.50001	0.673396	-1.15545	-1.32071	0.01135	0.0245876	yes
Zmynd10	Wt1_CRE	Sox9_CRE	OK	2.80151	44.0241	3.97402	4.95594	5e-05	0.000181042	yes
Zmynd12	Wt1_CRE	Sox9_CRE	OK	1.527	4.88341	1.67719	1.92925	0.00185	0.00483775	yes
Znhit2	Wt1_CRE	Sox9_CRE	OK	50.962	90.384	0.826644	1.4562	0.01045	0.0228643	yes
Znrf4	Wt1_CRE	Sox9_CRE	OK	3.26761	41.7057	3.67394	3.91234	5e-05	0.000181042	yes
Zp3r	Wt1_CRE	Sox9_CRE	OK	0.0748392	1.45452	4.2806	2.61844	0.0156	0.0326071	yes
Zpbp	Wt1_CRE	Sox9_CRE	OK	0.382674	2.48654	2.69995	3.21377	5e-05	0.000181042	yes
Zpbp2	Wt1_CRE	Sox9_CRE	OK	1.44853	15.8607	3.45279	3.48253	5e-05	0.000181042	yes
Zscan2	Wt1_CRE	Sox9_CRE	OK	4.32828	13.1989	1.60855	2.38269	5e-05	0.000181042	yes
Zscan26	Wt1_CRE	Sox9_CRE	OK	2.33623	0.948422	-1.30058	-1.60415	0.0022	0.00565218	yes
Zswim2	Wt1_CRE	Sox9_CRE	OK	0.0621498	1.1331	4.18838	2.98372	0.0028	0.0070197	yes
Zzz3	Wt1_CRE	Sox9_CRE	OK	1.75429	0.855299	-1.03639	-1.26797	0.0239	0.0476662	yes
0610007P14Rik	Wt1_CRE	Control_TMX	OK	71.5255	13.5857	-2.39637	-4.02609	5e-05	0.000181042	yes
0610009B22Rik	Wt1_CRE	Control_TMX	OK	14.4091	39.3103	1.44793	2.28104	6e-04	0.00175946	yes
0610009L18Rik	Wt1_CRE	Control_TMX	OK	11.7401	120.413	3.35847	4.95142	5e-05	0.000181042	yes
0610010F05Rik	Wt1_CRE	Control_TMX	OK	0.634947	20.8125	5.03467	6.86172	5e-05	0.000181042	yes
0610010K14Rik	Wt1_CRE	Control_TMX	OK	78.5102	12.1191	-2.6956	-4.17637	5e-05	0.000181042	yes
0610011F06Rik	Wt1_CRE	Control_TMX	OK	205.68	21.4755	-3.25964	-5.63153	5e-05	0.000181042	yes
0610012G03Rik	Wt1_CRE	Control_TMX	OK	43.3391	22.1546	-0.968061	-1.71211	0.0091	0.0202006	yes
0610030E20Rik	Wt1_CRE	Control_TMX	OK	2.40118	8.22429	1.77615	2.93698	5e-05	0.000181042	yes
0610031J06Rik	Wt1_CRE	Control_TMX	OK	114.209	5.81463	-4.29585	-6.74632	5e-05	0.000181042	yes
0610040B10Rik	Wt1_CRE	Control_TMX	OK	3.72811	13.0134	1.80348	2.07678	0.00285	0.00713285	yes
0610040J01Rik	Wt1_CRE	Control_TMX	OK	1.07855	0.0614087	-4.13451	-3.18258	0.0112	0.0243009	yes
1110001J03Rik	Wt1_CRE	Control_TMX	OK	181.066	24.8132	-2.86734	-4.27673	5e-05	0.000181042	yes
1110004E09Rik	Wt1_CRE	Control_TMX	OK	22.2043	144.081	2.69797	4.87444	5e-05	0.000181042	yes
1110006O24Rik	Wt1_CRE	Control_TMX	OK	6.41357	41.3239	2.68778	3.64023	5e-05	0.000181042	yes
1110007C09Rik	Wt1_CRE	Control_TMX	OK	84.8745	7.66087	-3.46975	-4.98492	5e-05	0.000181042	yes
1110008F13Rik	Wt1_CRE	Control_TMX	OK	84.915	13.9975	-2.60085	-2.6202	0.00095	0.0026611	yes
1110008P14Rik	Wt1_CRE	Control_TMX	OK	1220.85	24.1644	-5.65886	-8.85953	5e-05	0.000181042	yes
1110012L19Rik	Wt1_CRE	Control_TMX	OK	18.2274	1.55662	-3.54961	-4.49067	5e-05	0.000181042	yes
1110017D15Rik	Wt1_CRE	Control_TMX	OK	2.88108	448.085	7.28102	5.78384	5e-05	0.000181042	yes
1110019D14Rik	Wt1_CRE	Control_TMX	OK	0.311399	1.15141	1.88656	1.71861	0.009	0.0200073	yes
1110020A21Rik	Wt1_CRE	Control_TMX	OK	1.07245	74.6961	6.12205	2.1348	0.0242	0.048194	yes
1110032A03Rik	Wt1_CRE	Control_TMX	OK	6.22093	149.601	4.58785	7.86599	5e-05	0.000181042	yes
1110034G24Rik	Wt1_CRE	Control_TMX	OK	10.8925	0.97879	-3.4762	-4.29898	5e-05	0.000181042	yes
1110037F02Rik	Wt1_CRE	Control_TMX	OK	1.89049	8.1891	2.11495	3.26765	5e-05	0.000181042	yes
1110038F14Rik	Wt1_CRE	Control_TMX	OK	28.0243	6.7684	-2.04979	-3.00773	5e-05	0.000181042	yes
1110059E24Rik	Wt1_CRE	Control_TMX	OK	5.1282	11.5861	1.17587	1.66109	0.0086	0.0192036	yes
1190005I06Rik	Wt1_CRE	Control_TMX	OK	3.44968	20.4735	2.56923	3.12938	1e-04	0.000344485	yes
1190007I07Rik	Wt1_CRE	Control_TMX	OK	9.31688	3.43549	-1.43933	-1.66324	0.016	0.0333642	yes
1300017J02Rik	Wt1_CRE	Control_TMX	OK	0.889223	12.5059	3.81392	5.11306	5e-05	0.000181042	yes
1500009C09Rik	Wt1_CRE	Control_TMX	OK	0.624306	2.5814	2.04783	1.92857	0.0098	0.0216002	yes
1500009L16Rik	Wt1_CRE	Control_TMX	OK	62.7864	10.8196	-2.53681	-4.23585	5e-05	0.000181042	yes
1500011K16Rik	Wt1_CRE	Control_TMX	OK	46.8913	3.49878	-3.7444	-5.1048	5e-05	0.000181042	yes
1500015O10Rik	Wt1_CRE	Control_TMX	OK	3.01451	0.128468	-4.55244	-3.22987	0.01695	0.0350954	yes
1500017E21Rik	Wt1_CRE	Control_TMX	OK	0.0968894	5.2929	5.77157	4.61636	0.00065	0.00189034	yes
1600002H07Rik	Wt1_CRE	Control_TMX	OK	12.9756	1.48989	-3.12253	-4.29966	5e-05	0.000181042	yes
1600014C10Rik	Wt1_CRE	Control_TMX	OK	24.4305	1.77403	-3.78359	-5.56037	5e-05	0.000181042	yes
1600016N20Rik	Wt1_CRE	Control_TMX	OK	1.35625	72.0284	5.73087	4.68407	5e-05	0.000181042	yes
1600027J07Rik	Wt1_CRE	Control_TMX	OK	0	0.543308	Inf	NA	0.0023	0.00588292	yes
1700001C02Rik	Wt1_CRE	Control_TMX	OK	0.756873	173.33	7.83925	7.58419	0.00015	0.000499697	yes
1700001F09Rik	Wt1_CRE	Control_TMX	OK	0.264188	102.205	8.59568	7.61164	0.00205	0.00530932	yes
1700001G11Rik	Wt1_CRE	Control_TMX	OK	1.49737	60.2704	5.33095	0.829797	0.00805	0.0181017	yes
1700001G17Rik	Wt1_CRE	Control_TMX	OK	0.730499	4.70655	2.68772	2.6136	0.00135	0.00364946	yes
[truncated: 77,756 more rows]
